# Supplementary material for: Anti-cancer pro-inflammatory effects of an IgE antibody targeting the melanoma-associated antigen chondroitin sulfate proteoglycan 4
Source: Nat Commun. 2023 Apr 25;14:2192. doi: 10.1038/s41467-023-37811-3 (PMC10130092; doi:10.1038/s41467-023-37811-3)
Supplement: Supplementary file 3 — Source Data [file 41467_2023_37811_MOESM3_ESM.xlsx]

## Sheet: Figure 1a
Melanoma	Glioma	Upper aerodigestive	Breast	Esophagus	Ovary	Endometrium	Pancreas	Lung (NSC)	Liver	Kidney	Stomach	Prostate	Lung (SC)	Colorectal
4.58564	4.7122	-1.19538	-3.44088	-4.64073	0.729844	-3.64551	-2.83921	-2.24194	-3.21096	-4.70371	1.36411	-2.07368	-2.49437	-2.50636
2.82021	5.08534	-2.62051	4.20966	-0.800262	-1.83	-1.91713	1.23209	-2.21265	-2.60102	0.323301	3.00857	-3.65083	-3.26176	-1.70382
5.43929	4.74922	-0.0243875	1.53538	0.74631	-2.88917	-1.72641	2.7599	-2.74515	-4.00082	0.947073	5.04445	-3.2809	-0.449563	-1.70904
5.32892	0.561889	1.54973	-4.70046	-1.46654	-2.14762	1.58198	3.59619	1.07496	-0.284166	-0.529993	-1.56858	0.595425	-1.46909	-3.4197
6.26396	-2.14612	3.49715	-1.74312	-1.95572	-3.43741	0.653203	-1.06455	-0.881483	-0.597674	-3.12418	-1.41312	-2.61954	-0.226517	-0.363063
5.89392	4.36341	0.523909	-1.15545	-2.11858	2.60804	-2.31372	3.51635	-1.96529	-2.63638	0.0115388	-3.94507	-3.09211	-2.04224	-2.93234
5.45223	-0.48816	-2.29124	3.35854	4.79522	-4.54143	-2.68748	-3.20877	-3.93062	-0.82264	-2.16353	-1.88331	-1.04089	1.53756	-1.85188
-0.46554	4.91499	2.92411	-0.862503	-2.32635	2.88401	0.611785	-2.79362	1.53551	1.32511	-2.13721	-2.70731	0.758148	-0.371305	0.0723623
6.21474	3.79541	-2.79797	1.79537	-2.10623	3.17382	-2.9881	-3.11702	-0.34195	-3.23556	1.42403	-2.1832		-1.98188	-2.41192
6.93754	3.04558	-1.72605	-4.14328	-3.46057	-1.5575	3.88456	-3.57231	1.98457	-1.23975	-2.49163	-3.41352		-1.36655	-3.13554
5.8159	-2.01583	2.23364	-1.72835	-0.444361	-2.42622	-4.33732	-1.67813	-1.30228	4.45307	1.38054	1.36878		-5.44952	-4.29497
3.52057	1.29679	-2.97732	-2.37491	-1.97973	-2.89117	-1.16966	-1.62084	-4.1615	-3.80433	1.22619	-0.897807		-2.92474	-2.68604
5.74189	3.12969	-1.21412	-4.51496	4.88363	-1.51129	-1.60773	-2.00882	-3.18258	-1.90163	0.21266	5.94639		1.74006	-1.57326
3.85451	5.15862	1.82427	-1.33839	4.96963	-2.22522	-0.784047	-2.63974	5.65576	-1.89765	-5.27557	2.55522		-3.2344	-3.34113
5.24644	-2.66148	3.6208	5.45726	0.0414331	-2.91353	-3.85422	0.957939	-3.03497	1.66648	-4.07716	-3.91166		-5.12573	-4.80776
4.68549	-0.509794	-0.699029	-2.5405	-0.50316	-0.547375	-3.64836	-1.39809	-3.13248	1.32416	-2.34927	-1.68688		0.841792	-2.74406
3.53973	-2.91668	0.616217	3.21745	-2.39403	1.96536	-1.84121	-1.80191	1.92865	-2.25521	-2.35123	-0.724037		-2.85387	-2.58161
6.61201	3.8848	0.742818	2.19968	3.58298	-4.26642	2.48811	-0.484446	-3.66377	0.0656007	-3.84187	-2.56454		1.67952	-3.37344
1.13145	6.67252	-0.654766	-2.56715	-1.54462	-1.73613	0.98732	-2.87372	-4.1801	-2.22831	-3.13334	0.311602		0.604663	-4.38341
5.75891	5.23853	0.45872	-1.91283	-0.748352	2.19322	2.51673	-0.782855	0.125542	-3.57182	-3.00332	-1.81739		-3.56512	-3.80231
3.80105	0.604988	3.69914	0.748112	-3.48376	-0.18786	1.77455	3.33092	-2.27457	0.121219	-3.1308	-2.3747		-3.74735	2.42005
6.32916	2.11301	0.52026	-2.58448	-1.96834	1.80186	-3.27156	-2.59719	1.1665	-4.29625	-1.50193	-0.0354792		-3.17733	-1.19602
4.76626	2.29315	0.24362	-0.923934	-0.0895876	3.9188	2.94675	-0.923599	0.586395	-4.78895	-1.94332	-3.95643		-3.42057	-1.82677
6.08378	6.31508	-0.914734	-0.166764	-1.92356	-4.11184	2.68036	-3.1358	-0.361564	-2.97636	3.04563	-2.32008		-2.67617	-3.77571
7.5386	4.47457	-1.22787	-1.40027	-1.92766	2.21536	-4.18467	-2.09341	-6.64222	5.09428	-1.68775	-2.19522		-1.84742	5.1076
5.13686	-2.39699	2.62029	-2.82924	2.20735	2.63101	-1.10596	1.59394	-2.36363	-2.64957	-1.22047	1.68968		-3.0017	-1.2393
6.4592	1.05445	3.48457	-2.15088	-0.56635	2.24253	2.55475	-4.07041	1.97021		-1.15632	-2.52232		-3.63686	-0.823843
4.73306	-0.428066	-0.503494	-2.70121		-2.74889	-2.65337	4.5064	-0.399773		-0.356632	0.207876		-5.3485	-2.45141
3.38052	0.979549	5.69456	-0.412968		-4.20331		1.25111	-2.3211		-3.25155	-0.265088		-3.89516	-3.06625
5.0165	4.12742	-1.96645	-2.33197		-4.3462		-3.27687	-0.794842		-2.79135	-6.37382		-2.57367	-3.42458
5.91883	-2.81342	5.69549	-4.34272		-2.2366		-2.54049	-5.48336		4.47306	-3.49313		-3.55362	-3.22591
5.11347	-1.91771	1.52692	1.62727		-2.81052		-1.91453	1.20024		-1.22926	-2.4215		-6.00625	-4.09208
5.63501	-0.416117		-3.19259		3.2101		-1.84545	-4.25986			-4.4545		-5.15586	4.40694
4.97278	6.1838		4.8533		2.19864		-1.75831	3.60115			-4.40682		-4.021	-3.16896
7.20242	4.66299		-2.41526		-2.36142		3.90248	-1.05194			-2.83026		1.66343	-1.23914
-0.101187	5.25576		-1.95905		-0.790584		-3.50665	-1.14261			-2.45732		0.0655483	-2.64715
4.36816	0.931091		3.33738		-2.07607		-2.83567	-0.944411			-4.85765		-3.65277	-4.17437
7.51999	2.42517		3.69726		0.951516		-0.802813	-1.96555					-2.07517	-2.4183
2.76444	-2.90125		3.23249		1.39867		-1.18528	1.77849					3.11628	1.45642
3.5709	6.52524		-2.75977		0.431858		-0.0305624	-1.4926					-2.04997	-3.2795
4.8773	2.60003		-2.72306		-3.22537		-3.62488	-3.93189					-3.0848	-2.78116
4.73883	3.72394		-2.38803		-0.630178			-1.81461					-5.65719	-2.63572
1.08082	6.40222		-1.35927		2.03452			1.33575					-4.47901	-1.0403
5.95056	-0.902348		-1.84496		-2.74777			0.522551					1.31781	-3.06814
6.0412	1.22944		-1.8837		-1.44927			0.980418					-3.60752	-2.29852
6.48286	0.0997806		-2.24266		-4.97466			-2.82054					-0.555882	-2.51605
5.66278	0.0242023		3.03023		2.37712			1.90503					-2.75626	-2.7672
3.59987	3.09013		-4.44683		-0.209186			1.11275					-2.14778	-2.61319
4.44506	5.11792		-1.01303					-3.53961					1.10103	3.14424
7.03168	0.980756		4.93322					-4.3963					2.04434	-4.77832
2.74909	-1.5929		-1.58994					-3.04149						-2.76323
5.45584	4.55597		4.42773					-2.68169						-1.44617
5.04181	-1.20335		-4.03458					2.08529						-5.25081
2.97471	5.42328		4.30621					1.34404						1.6146
1.79211	-4.08834		1.28161					-0.959932						-1.21482
5.27452	4.07233		-0.0813241					3.84537						-3.62349
	6.15107		-1.0217					-2.37753						-2.68197
	5.81663							-1.57069						-2.84147
	5.06239							-1.5528
								-1.78105
								-1.37562
								-0.951882
								-2.96031
								-0.458361
								-2.85739
								-4.67087
								-4.22974
								-1.61137
								-3.06039
								-2.02944
								-0.00846899
								-2.83438
								0.714909
								-2.76453
								4.79254
								-1.3647
								-2.13988
								-0.677163
								-2.38775
								-1.97606
								-4.01652
								-3.18916
								0.595699
								-1.81564
								-2.31455
								-4.71233
								0.734736
								-2.60839
								-0.465683
								-0.130686
								0.651805
								-1.16621
								-0.825782
								3.37981
								-4.66568
								-4.24295
								-0.839847
								-4.3395
								-4.63784
								-1.61117
								4.4272
								-4.90966
								-4.06023
								-2.21385
								-4.38087
								-2.91938
								-2.8842
								-0.793302
								1.2404
								-6.48778
								-2.72677
								0.775337
								-2.38845
								-2.17477
								-0.758051
								0.778946
								-0.807837
								-2.20164
								0.00994921
								-2.44341
								-1.74227
								4.4129
								-3.85748
								2.02312
								2.19767
								-1.51585
								3.78742

## Sheet: Figure 1b
Glioma	Thyroid	Lung	Colorectal	Head and neck	Stomach	Liver	Pancreatic	Renal	Urothelial	Prostate	Testis	Breast	Cervical	Endometrial	Ovarian	Melanoma
78	15.9	236.6	31.9	160.9	78.3	25.6	28.5	84.3	102.7	17.4	20.1	167.9	43.3	26	13.3	256
71.2	13.1	115.9	24.8	144.6	63.8	18.4	25.9	65.2	90.8	14.9	17.3	137.5	35.3	22.6	12.2	255.5
64.2	11.4	100.1	21.6	134	60.7	8.8	21.8	62.1	64	14.7	15.2	94.7	34.5	19.6	11.5	241.3
63.5	11.3	92.7	16.9	98.7	54.4	6.9	19.7	61.2	55.7	13.3	14.8	83.3	28.2	14.1	10.7	238.4
61.9	10.4	89.5	16	96.7	53.7	6.5	15.4	60.4	54.9	13.1	14.1	72.3	26.4	13.8	10.5	219.9
58.8	9.9	68.4	13.6	96.6	49.8	6.3	15.3	58.7	51.7	13	13.4	59.4	23.7	13.1	10	212.1
58.1	9.7	62.9	13.2	95.4	45.5	5.4	15.1	54.7	41.7	12	13.3	57.8	22.3	11.8	9.8	192.8
57.9	9.7	58.7	13	92.9	43.7	5.1	14	54.1	40.4	11.1	12.6	54.2	22.1	11.1	9.6	183.5
57.3	9.7	58.5	12.4	88	41.3	4.9	11.6	53.7	29.8	9.4	12.1	48	19.4	11.1	7.9	167.2
52.3	9.7	58.4	11.5	85.5	39.6	4.9	10.6	52.3	29.7	9.4	11.9	47.5	17.7	10.8	7.8	165
51.3	9.7	55.7	11	84.3	38.9	4.8	10.2	52.3	28.6	9.3	11.7	42.7	17.7	10	7.5	164.1
50.9	9.2	49.4	10.8	83.7	38.7	4.8	10.2	51.9	27.1	9.3	11.6	41.8	17.5	9.8	7.4	161.6
45.6	9.2	48.5	9.5	83.3	35.8	4.6	9	51.6	26.2	9	9.8	35.8	17	9.4	7.2	158.2
37.4	9.1	43	9.2	81.3	35.4	4.5	8.6	49.4	26.1	8.8	9.7	35.8	16.5	9.3	7	154.8
36.1	9.1	41.6	8.4	77.1	31.5	4.4	8.5	49.1	25.5	8.6	9.5	35.1	16.4	8.5	6.9	152.7
34.9	8.7	41	8.4	76.8	28.3	4.3	8.4	48.3	23.5	8.5	9.4	34.7	16	8.3	6.7	138.5
34.8	8.7	37.2	7.6	75	28.3	4.3	8.2	48.2	22.9	8.3	8.3	32.9	15.1	8.3	6.7	137.9
33.4	8.6	36.6	7.2	73.9	27.7	4.1	7.7	46.8	21.6	8.2	7.8	28.7	15	8.3	6.2	132.7
33.3	8.6	35.8	7.2	70.3	27.1	4.1	7.5	46.2	20.4	8	7.5	27.6	14.7	8.1	6	127.9
33.1	8.4	35.6	7	68.4	26.3	4	7.3	45.8	20.2	8	7.2	26.7	13.2	8.1	5.9	127.3
32.4	8.4	35.2	7	67	23.8	4	6.6	45.7	19	8	7.2	26.3	13.1	7.8	5.7	122.2
30.7	8.3	33.9	6.8	65.4	23.7	3.9	6.3	45.2	18.3	7.8	6.7	25.6	12.9	7.8	5.6	121.8
29.7	8.2	32.9	6.6	65.1	23.3	3.8	6.2	44.7	18.2	7.7	6	25.3	12.7	7.7	5.5	120.8
29.4	8	32.7	6.6	64.7	23.1	3.7	6.2	44.1	18	7.7	5.8	25.2	11.4	7.7	5.4	116.9
29.4	8	30.3	6.5	62.6	22.6	3.7	6.2	43.4	17.8	7.6	5.8	24.6	10.8	7.6	5.4	107.8
29.3	7.9	27.2	6.4	59.4	20.5	3.5	6.1	43.1	17.6	7.5	5.6	24.3	10.7	7.4	5.3	106.4
29.1	7.2	26.7	6.4	59	19.8	3.4	6.1	43.1	17.5	7.3	5	24	9.9	7.3	5.1	104.4
28.5	7.2	23.8	6.4	57.8	19.8	3.4	6	43	17.1	7.3	5	23.4	9.8	7.3	5.1	102
28.1	7	23.2	6.3	55.4	19.2	3.3	5.9	42.8	16.9	7.3	4.8	23.4	9.6	6.9	5	101.6
28	6.9	21.7	6.3	55.2	18.2	3.3	5.8	42.7	15.4	7.3	4.8	22.3	9.5	6.7	5	101
26.9	6.8	21.4	6.3	53.1	17.9	3.2	5.8	42.6	15.1	7.2	4.7	21.1	8.9	6.4	4.9	100.7
26.4	6.8	19.4	6.2	52.4	17.7	3.1	5.8	42.5	15.1	7.2	4.6	20.8	8.9	6.3	4.6	100.1
26.3	6.7	18.8	6.2	51.7	17.3	3.1	5.6	42.2	14.9	7.2	4.6	20.7	8.9	6.3	4.6	97.2
26.1	6.6	18.3	6.2	51.5	17.2	3.1	5.6	41.4	14.3	7.1	4.6	20.5	8.8	6.3	4.5	95.7
25.9	6.6	18.2	6.1	51.2	17.2	3.1	5.6	41.3	14.1	6.9	4.2	19.8	8.6	6.2	4.4	95.4
25	6.6	18.2	6	50.1	17	3.1	5.4	40.7	14	6.7	4	18.8	8.5	6.2	4.4	92.5
24.9	6.6	17.5	6	49.8	16.8	3	5.3	40.7	14	6.5	3.5	18.8	8.3	6.1	4.3	92.1
24.8	6.6	17.4	5.8	49.3	16.8	2.8	5.3	40.5	13.9	6.4	3.4	18.7	8.1	6.1	4.2	82.4
24.6	6.5	16.6	5.8	49.2	16.4	2.8	5.3	40.4	13.8	6.4	3.4	17	7.9	6	4.2	78.8
24.2	6.3	16.5	5.8	48.3	15.4	2.8	5.3	38.9	13.4	6.3	3.3	16.7	7.8	6	4.2	78.4
23.9	6.3	16.3	5.7	47.8	15.1	2.7	5.2	38.8	13.4	6.3	3.3	16.6	7.7	5.9	4.1	78.1
23.8	6.3	16.2	5.7	47.1	14.7	2.7	5.1	38.6	13.3	6.3	3.2	16.4	7.4	5.9	4	77.5
23.5	6.2	15.9	5.7	46.6	14.6	2.6	5	38.5	12.9	6.3	3.2	15.5	6.9	5.9	4	74.7
23.3	6.2	15.3	5.6	46.2	14.4	2.6	5	38.4	12.9	6.3	3.2	15.3	6.9	5.9	4	74.2
22.9	6.2	14.6	5.6	45.9	13.7	2.5	4.7	38.1	12.8	6.3	3.1	15	6.9	5.9	3.9	72.9
22.6	6.2	14.2	5.6	45	13.3	2.5	4.7	38.1	12.6	6.2	3	14.6	6.7	5.6	3.8	71.6
22.5	6.1	14.2	5.6	44.8	13.3	2.5	4.6	38	12.4	6.2	2.8	14.2	6.3	5.6	3.8	69.6
22.4	6.1	14.1	5.5	44.4	13.2	2.5	4.5	37.9	12.3	6.2	2.8	13.7	6.1	5.5	3.7	68.6
22.1	6	14	5.5	42.8	13.1	2.5	4.5	37.8	11.9	6.2	2.6	13.6	6	5.5	3.7	67.3
22	6	13.8	5.5	42.7	12.7	2.4	4.4	37.2	11.7	6.2	2.6	12.8	5.9	5.4	3.6	64.7
21.3	6	13.7	5.5	42.5	12.6	2.4	4.4	37.1	11.6	6.1	2.5	12.5	5.8	5.4	3.6	61.6
21.1	5.9	13.7	5.4	42.1	12	2.4	4.3	37.1	11.6	6.1	2.5	12	5.7	5.3	3.5	58
21	5.9	13.4	5.4	42	11.8	2.4	4.3	36.6	11.4	6.1	2.4	12	5.6	5.2	3.5	57.5
20.3	5.7	13	5.4	42	11.8	2.4	4.2	36.5	11.2	6.1	2.4	11.8	5.5	5.2	3.4	55.8
19.7	5.7	13	5.4	42	11.7	2.4	4.2	36.4	10.9	5.9	2.4	11.7	5.2	5.2	3.4	55.7
19.1	5.6	12.7	5.3	41.8	11.6	2.4	4.2	36.3	10.8	5.9	2.3	11.7	5.2	5	3.4	55.4
19.1	5.6	12.7	5.3	41.6	11.4	2.3	4.1	36.1	10.8	5.9	2.3	11.6	4.9	5	3.3	54.4
19	5.6	12.6	5.3	41.4	11.3	2.3	4	36	10.4	5.8	2.2	11.5	4.9	5	3.2	52.7
18.8	5.5	12.4	5.3	41.2	11.3	2.3	3.9	35.9	10.3	5.8	2.1	11.2	4.8	5	3.2	52.2
18.5	5.4	12.3	5.2	40.5	11.2	2.3	3.9	35.7	9.9	5.8	2.1	11.1	4.7	4.9	3.2	50.6
18.5	5.4	12.1	5.1	40.3	11.1	2.3	3.8	35.6	9.9	5.6	2	11.1	4.7	4.9	3.1	47.1
18.3	5.3	12	5.1	40.1	11	2.3	3.8	35.5	9.6	5.5	2	10.9	4.6	4.9	3.1	45.6
18.3	5.2	11.9	5.1	40	10.8	2.3	3.8	35.1	9.5	5.5	1.9	10.9	4.6	4.9	3.1	45.3
18.3	5.2	11.8	5	40	10.8	2.3	3.8	34.8	9.3	5.4	1.9	10.6	4.5	4.8	3.1	45.1
18.3	5.2	11.6	5	39.7	10.8	2.2	3.8	34.6	9.1	5.4	1.8	10.6	4.5	4.7	3.1	42.4
18	5.2	11.4	5	39.1	10.7	2.2	3.7	34.5	8.7	5.4	1.8	10.5	4.5	4.7	3.1	38.1
17.8	5.1	11.3	5	39.1	10.6	2.2	3.7	34.4	8.2	5.4	1.8	10.4	4.4	4.7	3.1	37.2
17.7	5.1	11.1	4.9	38.9	10.6	2.1	3.7	34.3	8.2	5.3	1.7	10.4	4.2	4.7	3	36.2
17.6	5.1	11	4.9	38.9	10.5	2.1	3.7	34.2	8	5.3	1.7	10.4	4.2	4.6	3	33
17.3	5.1	10.8	4.8	38.8	10.5	2.1	3.7	34.1	7.9	5.3	1.7	10.3	4.2	4.5	3	31.4
16.6	5.1	10.8	4.8	38.2	10.4	2.1	3.7	34	7.7	5.2	1.7	10.3	4.2	4.5	3	30.9
16.5	5	10.8	4.8	37.9	10.2	2.1	3.6	33.9	7.6	5.2	1.7	10	4.1	4.5	2.9	29.7
16.4	5	10.5	4.8	37.9	10.1	2.1	3.6	33.7	7.6	5	1.6	9.9	4	4.5	2.9	29.7
16.4	5	10.5	4.8	37.7	10.1	2	3.6	33.6	7.5	5	1.6	9.7	4	4.5	2.9	29
16.4	5	10.5	4.7	37.6	10.1	2	3.4	33.6	7.3	5	1.6	9.7	4	4.5	2.9	22.2
16.3	5	10.5	4.7	37.5	10	2	3.4	33.4	7.1	5	1.6	9.7	3.9	4.5	2.9	21
16.3	4.9	10.4	4.7	37.2	9.7	2	3.4	33.4	7.1	4.9	1.6	9.6	3.9	4.5	2.8	20.7
16.3	4.9	10.3	4.7	36.8	9.7	2	3.4	33.4	7	4.9	1.6	9.5	3.8	4.4	2.8	18.5
16	4.9	10.1	4.7	36	9.6	2	3.4	32.7	6.9	4.8	1.5	9.5	3.8	4.4	2.8	17.4
15.9	4.8	10.1	4.7	35.7	9.5	2	3.4	32.5	6.8	4.8	1.5	9.4	3.7	4.4	2.8	16
15.8	4.8	10.1	4.6	35.6	9.5	2	3.4	32.4	6.7	4.8	1.4	9.1	3.6	4.3	2.7	15.9
15.5	4.7	9.9	4.6	35.6	9.4	2	3.4	32.3	6.6	4.8	1.4	9	3.6	4.3	2.7	14.9
15.4	4.7	9.8	4.6	34.8	9.2	2	3.3	32.1	6.5	4.8	1.4	9	3.5	4.3	2.7	14.7
15	4.7	9.8	4.6	34.6	9.2	1.9	3.3	32	6.5	4.8	1.4	9	3.4	4.3	2.7	10.6
14.6	4.7	9.7	4.5	34.2	9.1	1.9	3.3	32	6.5	4.8	1.4	8.7	3.3	4.3	2.7	10.4
14.5	4.7	9.7	4.4	33.9	8.8	1.9	3.2	32	6.3	4.7	1.3	8.7	3.3	4.2	2.7	9.2
14.5	4.7	9.7	4.4	33.3	8.8	1.9	3.2	31.4	6.3	4.7	1.3	8.6	3.3	4.1	2.7	7.9
14.2	4.7	9.7	4.4	32.7	8.7	1.9	3.2	31.4	6.2	4.7	1.3	8.6	3.3	4.1	2.7	7.4
13.9	4.7	9.7	4.4	32.5	8.7	1.9	3.2	31.3	6.1	4.6	1.3	8.5	3.2	4.1	2.7	7
13.8	4.6	9.5	4.4	32.4	8.6	1.8	3.2	31.2	6	4.6	1.3	8.5	3.2	4	2.7	5.1
13.5	4.6	9.5	4.4	32.4	8.6	1.8	3.2	31.2	6	4.5	1.2	8.5	3.2	4	2.7	4
13.3	4.6	9.5	4.4	32.3	8.5	1.8	3.2	31.2	6	4.5	1.2	8.5	3.1	4	2.7	3.9
12.7	4.6	9.4	4.4	32.2	8.4	1.8	3.2	31.1	5.9	4.5	1.2	8.5	3.1	4	2.7	3.6
12.6	4.6	9.4	4.3	31.6	8.3	1.8	3.1	31	5.8	4.5	1.2	8.4	3.1	4	2.7	3
12.6	4.6	9.4	4.3	31.6	8.1	1.8	3.1	30.9	5.7	4.5	1.2	8.3	3.1	3.9	2.6	2.9
12.6	4.6	9.4	4.3	31.5	8.1	1.8	3.1	30.8	5.6	4.5	1.2	8.3	3	3.9	2.6	2.4
12.5	4.5	9.3	4.2	31.3	7.9	1.7	3.1	30.5	5.6	4.4	1.2	7.9	2.9	3.9	2.6	2.1
11.9	4.5	9.2	4.2	31.3	7.9	1.7	3.1	30.5	5.6	4.4	1.1	7.9	2.9	3.9	2.6	1.5
11.6	4.5	9	4.2	31.1	7.9	1.7	3.1	30.5	5.6	4.4	1.1	7.9	2.8	3.9	2.6	1.3
11.3	4.4	8.9	4.1	31.1	7.9	1.7	3	30.4	5.5	4.4	1.1	7.9	2.7	3.8	2.5	1.3
11.2	4.3	8.9	4.1	30.8	7.7	1.7	3	30.2	5.4	4.3	1.1	7.9	2.7	3.8	2.5	1
11	4.3	8.9	4.1	30.2	7.6	1.7	3	30	5.4	4.3	1.1	7.8	2.7	3.8	2.5	0.2
11	4.3	8.8	4.1	29.9	7.6	1.7	3	29.9	5.3	4.3	1	7.7	2.7	3.7	2.5
11	4.3	8.7	4.1	29.6	7.6	1.7	2.9	29.9	5.3	4.2	1	7.7	2.7	3.7	2.5
10.9	4.3	8.7	4.1	29.5	7.6	1.6	2.9	29.7	5.3	4.2	1	7.7	2.7	3.7	2.5
10.8	4.2	8.7	4.1	29.4	7.6	1.6	2.9	29.7	5.2	4.2	1	7.6	2.6	3.7	2.5
10.7	4.2	8.7	4	28.7	7.5	1.6	2.8	29.5	5	4.2	1	7.6	2.6	3.6	2.5
10.2	4.2	8.7	4	28.4	7.4	1.6	2.8	29.5	5	4.2	0.9	7.6	2.6	3.6	2.5
10.1	4.2	8.6	4	28	7.3	1.6	2.8	29.5	5	4.2	0.9	7.6	2.6	3.6	2.5
10	4.2	8.5	4	27.9	7.1	1.6	2.8	29.3	4.9	4.2	0.9	7.5	2.6	3.6	2.5
9.9	4.2	8.5	4	27.6	7.1	1.6	2.7	29.2	4.9	4.1	0.9	7.5	2.6	3.5	2.4
9.8	4.1	8.4	4	27.5	7	1.6	2.7	28.9	4.8	4.1	0.9	7.5	2.5	3.5	2.4
9.4	4.1	8.3	4	27.4	7	1.6	2.7	28.9	4.8	4.1	0.9	7.4	2.5	3.5	2.4
9.3	4.1	8.3	4	27.3	7	1.6	2.7	28.8	4.8	4.1	0.9	7.4	2.5	3.5	2.3
9.3	4.1	8.3	4	27.1	7	1.6	2.7	28.7	4.8	4.1	0.8	7.4	2.5	3.5	2.3
9.1	4	8.2	3.9	27.1	6.9	1.6	2.7	28.6	4.8	4.1	0.8	7.3	2.5	3.5	2.3
8.8	4	8.2	3.9	27.1	6.9	1.6	2.6	28.5	4.7	4.1	0.8	7.3	2.4	3.4	2.3
8.6	4	8.2	3.9	27	6.8	1.6	2.6	28.4	4.7	4	0.7	7.3	2.4	3.4	2.3
8.6	3.9	8.2	3.8	27	6.8	1.6	2.6	28.4	4.7	4	0.7	7.2	2.3	3.4	2.3
8.2	3.9	8.1	3.8	27	6.8	1.6	2.6	28.3	4.7	4	0.7	7.2	2.3	3.4	2.3
8.1	3.9	8	3.7	26.9	6.6	1.6	2.6	28	4.7	4	0.7	7.2	2.2	3.4	2.3
7.7	3.9	7.9	3.7	26.7	6.6	1.6	2.5	28	4.7	4	0.7	7.1	2.2	3.4	2.2
7.7	3.8	7.8	3.7	26.6	6.6	1.5	2.5	27.9	4.6	3.9	0.6	7.1	2.2	3.3	2.2
7.4	3.8	7.8	3.7	26.6	6.5	1.5	2.5	27.9	4.6	3.9	0.6	7.1	2.2	3.3	2.2
7.4	3.8	7.6	3.6	26.5	6.5	1.5	2.5	27.8	4.5	3.9	0.6	7.1	2.2	3.3	2.2
7.3	3.8	7.5	3.6	26.2	6.5	1.5	2.4	27.7	4.5	3.9	0.6	7.1	2.2	3.3	2.2
7.3	3.8	7.5	3.6	26	6.4	1.5	2.4	27.7	4.4	3.9	0.5	7	2.1	3.3	2.2
7.2	3.8	7.4	3.6	26	6.4	1.5	2.4	27.6	4.4	3.9	0.5	7	2.1	3.3	2.1
7.1	3.8	7.4	3.6	25.9	6.3	1.5	2.4	27.4	4.3	3.9	0.4	7	2.1	3.2	2.1
6.7	3.8	7.2	3.5	25.8	6.2	1.5	2.4	27.4	4.3	3.9	0.4	7	2	3.2	2.1
6.6	3.8	7.1	3.5	25.7	6.2	1.5	2.4	27.3	4.3	3.9	0.4	7	2	3.2	2.1
6.4	3.8	7.1	3.5	25.6	6.2	1.5	2.3	27.3	4.3	3.9	0.4	7	2	3.2	2.1
5.7	3.7	7.1	3.5	24.9	6.1	1.5	2.2	27.2	4.2	3.8	0.3	6.9	2	3.1	2.1
5.4	3.7	7	3.5	24.8	6.1	1.5	2.2	27.2	4.2	3.8	0.3	6.9	1.9	3.1	2
5.2	3.7	6.9	3.5	24.6	6.1	1.5	2.2	27.2	4.1	3.8		6.9	1.8	3.1	2
5.1	3.7	6.9	3.5	24.4	6	1.5	2.2	27.1	4.1	3.8		6.9	1.8	3.1	2
5	3.7	6.9	3.5	24.3	6	1.5	2.1	27	4.1	3.8		6.9	1.8	3.1	2
4.9	3.6	6.9	3.5	23.9	6	1.4	2.1	26.8	4	3.8		6.8	1.8	3.1	1.9
4.8	3.6	6.8	3.5	23.8	6	1.4	2	26.8	4	3.8		6.8	1.8	3	1.9
4.6	3.6	6.8	3.5	23.8	5.8	1.4	2	26.5	4	3.8		6.8	1.8	3	1.9
4.6	3.6	6.8	3.4	23.7	5.8	1.4	2	26.2	4	3.8		6.8	1.8	3	1.9
4.5	3.6	6.8	3.4	23.7	5.8	1.4	1.9	26.2	4	3.7		6.7	1.8	3	1.9
4.5	3.6	6.6	3.4	23.7	5.7	1.4	1.9	26	3.9	3.7		6.7	1.8	3	1.9
4.5	3.6	6.6	3.4	23.5	5.7	1.4	1.8	25.8	3.9	3.7		6.7	1.8	2.9	1.9
4.5	3.6	6.6	3.4	23.4	5.6	1.4	1.8	25.7	3.9	3.7		6.7	1.7	2.9	1.9
4.4	3.6	6.5	3.4	23.2	5.5	1.4	1.8	25.6	3.9	3.6		6.6	1.7	2.9	1.9
4.3	3.5	6.5	3.3	23.2	5.5	1.4	1.7	25.5	3.8	3.6		6.6	1.7	2.8	1.9
4.2	3.5	6.4	3.3	23	5.4	1.4	1.6	25.4	3.8	3.6		6.6	1.7	2.8	1.9
4.1	3.5	6.4	3.3	22.6	5.4	1.3	1.6	25.3	3.8	3.6		6.6	1.6	2.8	1.9
3.2	3.5	6.3	3.3	22.5	5.4	1.3	1.6	25.3	3.8	3.6		6.6	1.6	2.8	1.8
3	3.5	6.3	3.3	22.5	5.3	1.3	1.5	25.3	3.8	3.6		6.5	1.6	2.8	1.8
2.9	3.5	6.3	3.3	22.4	5.3	1.3	1.5	25.2	3.8	3.6		6.5	1.6	2.8	1.8
2.3	3.5	6.3	3.3	22.4	5.3	1.3	1.5	25.1	3.7	3.6		6.5	1.6	2.8	1.8
	3.4	6.2	3.3	22.1	5.3	1.3	1.5	25	3.7	3.6		6.4	1.5	2.8	1.8
	3.4	6.1	3.3	22.1	5.2	1.3	1.5	24.9	3.7	3.6		6.4	1.5	2.8	1.7
	3.4	6.1	3.3	22.1	5.1	1.3	1.4	24.7	3.7	3.5		6.4	1.5	2.8	1.7
	3.4	6.1	3.3	21.7	5	1.3	1.4	24.7	3.7	3.5		6.4	1.5	2.8	1.7
	3.4	6.1	3.2	21.6	5	1.3	1.4	24.6	3.7	3.5		6.3	1.5	2.7	1.7
	3.3	6	3.2	21.5	5	1.3	1.4	24.2	3.7	3.5		6.3	1.5	2.7	1.7
	3.3	6	3.2	21.4	5	1.3	1.3	24.2	3.6	3.5		6.2	1.5	2.7	1.7
	3.3	6	3.2	21.4	4.9	1.3	1.3	24	3.6	3.5		6.2	1.5	2.7	1.7
	3.3	6	3.2	21.3	4.9	1.3	1.3	24	3.6	3.5		6.2	1.4	2.7	1.7
	3.3	6	3.2	21.2	4.9	1.3	1.2	23.8	3.6	3.5		6.2	1.4	2.7	1.7
	3.3	6	3.2	21.1	4.9	1.3	1.2	23.8	3.6	3.4		6.2	1.4	2.7	1.7
	3.3	6	3.2	21	4.9	1.3	1.2	23.7	3.5	3.4		6.2	1.4	2.7	1.7
	3.3	6	3.2	20.9	4.8	1.3	1.2	23.6	3.5	3.4		6.2	1.4	2.7	1.7
	3.2	6	3.2	20.5	4.7	1.2	1.2	23.6	3.5	3.4		6.1	1.4	2.7	1.7
	3.2	5.9	3.1	20	4.7	1.2	1.1	23.4	3.5	3.4		6.1	1.4	2.7	1.6
	3.2	5.9	3.1	20	4.7	1.2	1.1	23.4	3.5	3.4		6.1	1.4	2.7	1.6
	3.2	5.8	3.1	19.9	4.7	1.2	1.1	23.3	3.5	3.4		6.1	1.3	2.7	1.6
	3.2	5.7	3.1	19.9	4.7	1.1	1	23.3	3.5	3.4		6.1	1.3	2.6	1.6
	3.2	5.7	3.1	19.6	4.6	1.1	0.9	23.2	3.4	3.4		6.1	1.3	2.6	1.6
	3.2	5.7	3.1	19.5	4.6	1.1	0.8	23.2	3.4	3.3		6	1.3	2.6	1.6
	3.2	5.7	3.1	19.5	4.6	1.1	0.6	23.2	3.4	3.3		6	1.3	2.6	1.6
	3.2	5.6	3.1	19.5	4.6	1.1	0.4	23.2	3.4	3.3		6	1.3	2.6	1.6
	3.1	5.6	3.1	19	4.6	1.1	0.4	23.2	3.4	3.3		6	1.3	2.6	1.6
	3	5.6	3	18.9	4.6	1.1		23.1	3.3	3.3		5.9	1.3	2.6	1.6
	3	5.6	3	18.8	4.5	1.1		23.1	3.3	3.3		5.9	1.3	2.6	1.5
	3	5.6	3	18.7	4.5	1.1		23	3.3	3.3		5.8	1.2	2.5	1.5
	3	5.5	3	18.5	4.4	1.1		23	3.3	3.3		5.8	1.2	2.5	1.5
	3	5.5	3	18.4	4.4	1.1		23	3.3	3.2		5.8	1.2	2.5	1.5
	3	5.5	3	18.3	4.4	1.1		23	3.2	3.2		5.8	1.2	2.5	1.5
	3	5.4	3	18.3	4.4	1		22.9	3.2	3.2		5.8	1.2	2.5	1.5
	3	5.4	3	18.3	4.3	1		22.8	3.2	3.2		5.8	1.2	2.5	1.5
	3	5.4	3	18.1	4.3	1		22.8	3.2	3.2		5.8	1.2	2.5	1.5
	3	5.4	3	17.9	4.3	1		22.8	3.2	3.2		5.8	1.2	2.5	1.5
	2.9	5.4	3	17.8	4.3	1		22.7	3.1	3.2		5.8	1.2	2.5	1.5
	2.9	5.4	3	17.7	4.2	1		22.6	3.1	3.2		5.8	1.1	2.5	1.5
	2.9	5.4	3	17.6	4.1	1		22.6	3.1	3.1		5.8	1.1	2.4	1.5
	2.9	5.4	3	17.5	4.1	1		22.6	3.1	3.1		5.8	1.1	2.4	1.5
	2.9	5.3	3	17.1	4.1	1		22.6	3.1	3.1		5.7	1.1	2.4	1.5
	2.9	5.3	2.9	16.8	4.1	1		22.5	3	3.1		5.7	1.1	2.4	1.5
	2.9	5.3	2.9	16.6	4	1		22.5	3	3.1		5.7	1.1	2.4	1.4
	2.9	5.3	2.9	16.6	4	1		22.5	3	3.1		5.6	1.1	2.4	1.4
	2.9	5.3	2.9	16.5	4	1		22.4	3	3.1		5.6	1.1	2.4	1.4
	2.9	5.3	2.9	16.5	4	1		22.3	3	3.1		5.6	1.1	2.4	1.4
	2.9	5.3	2.9	16.4	4	1		22.2	3	3.1		5.6	1.1	2.4	1.4
	2.8	5.2	2.9	16.4	3.9	1		22.1	2.9	3.1		5.6	1.1	2.3	1.4
	2.8	5.2	2.9	16.2	3.9	1		22.1	2.9	3.1		5.6	1	2.3	1.4
	2.8	5.2	2.9	16.2	3.9	1		22	2.9	3		5.6	1	2.3	1.4
	2.8	5.2	2.9	16.2	3.8	1		22	2.9	3		5.6	1	2.3	1.4
	2.8	5.2	2.9	16.2	3.8	0.9		21.8	2.9	3		5.6	1	2.3	1.4
	2.8	5.2	2.9	15.9	3.8	0.9		21.8	2.9	3		5.6	1	2.3	1.4
	2.8	5.2	2.9	15.9	3.8	0.9		21.8	2.9	3		5.5	1	2.3	1.4
	2.8	5.2	2.8	15.7	3.8	0.9		21.8	2.9	3		5.5	1	2.2	1.4
	2.8	5.1	2.8	15.7	3.8	0.9		21.7	2.8	3		5.5	1	2.2	1.4
	2.7	5.1	2.8	15.6	3.8	0.9		21.6	2.8	3		5.5	1	2.2	1.4
	2.7	5.1	2.8	15.5	3.8	0.9		21.4	2.8	3		5.5	1	2.2	1.4
	2.7	5.1	2.8	15.4	3.7	0.9		21.3	2.8	3		5.5	1	2.2	1.3
	2.7	5	2.8	14.8	3.7	0.9		21.2	2.8	3		5.5	0.9	2.2	1.3
	2.7	5	2.8	14.8	3.7	0.9		21.2	2.8	2.9		5.5	0.9	2.2	1.3
	2.7	5	2.8	14.8	3.7	0.9		21.2	2.7	2.9		5.4	0.9	2.2	1.3
	2.7	5	2.8	14.7	3.7	0.9		21.1	2.7	2.9		5.4	0.9	2.2	1.3
	2.7	4.9	2.8	14.7	3.7	0.9		21	2.7	2.9		5.4	0.9	2.2	1.3
	2.7	4.8	2.8	14.7	3.7	0.9		21	2.7	2.9		5.4	0.9	2.2	1.3
	2.7	4.8	2.8	14.6	3.7	0.9		20.9	2.7	2.9		5.4	0.9	2.2	1.2
	2.7	4.8	2.8	14.2	3.6	0.9		20.9	2.7	2.9		5.4	0.9	2.1	1.2
	2.7	4.8	2.8	14	3.6	0.9		20.9	2.7	2.9		5.4	0.9	2.1	1.2
	2.7	4.8	2.8	13.9	3.5	0.9		20.9	2.6	2.8		5.4	0.9	2.1	1.2
	2.7	4.7	2.8	13.8	3.5	0.9		20.8	2.6	2.8		5.4	0.9	2.1	1.2
	2.6	4.7	2.7	13.8	3.5	0.9		20.8	2.6	2.8		5.4	0.8	2.1	1.2
	2.6	4.7	2.7	13.6	3.5	0.9		20.8	2.6	2.8		5.3	0.8	2.1	1.2
	2.6	4.6	2.7	13.6	3.4	0.9		20.7	2.6	2.8		5.3	0.8	2.1	1.2
	2.6	4.6	2.7	13.4	3.4	0.9		20.7	2.6	2.8		5.3	0.8	2.1	1.2
	2.6	4.6	2.7	13.3	3.4	0.9		20.6	2.6	2.8		5.3	0.8	2.1	1.2
	2.6	4.6	2.7	13.3	3.4	0.8		20.6	2.5	2.8		5.3	0.8	2.1	1.2
	2.6	4.6	2.7	13.1	3.4	0.8		20.5	2.5	2.8		5.3	0.8	2.1	1.2
	2.6	4.6	2.7	13	3.4	0.8		20.3	2.5	2.7		5.3	0.8	2.1	1.2
	2.6	4.5	2.7	13	3.4	0.8		20.3	2.5	2.7		5.3	0.8	2.1	1.2
	2.6	4.5	2.7	13	3.3	0.8		20.3	2.5	2.7		5.3	0.7	2.1	1.2
	2.6	4.5	2.7	13	3.3	0.8		20.2	2.5	2.7		5.3	0.7	2.1	1.2
	2.6	4.5	2.7	13	3.3	0.8		20.1	2.5	2.7		5.3	0.7	2.1	1.2
	2.6	4.5	2.7	12.9	3.3	0.8		20.1	2.5	2.7		5.3	0.7	2.1	1.2
	2.6	4.5	2.7	12.9	3.3	0.8		20.1	2.5	2.7		5.2	0.7	2.1	1.2
	2.5	4.5	2.6	12.8	3.2	0.8		20	2.4	2.7		5.2	0.7	2.1	1.1
	2.5	4.5	2.6	12.8	3.2	0.8		20	2.4	2.7		5.2	0.7	2.1	1.1
	2.5	4.4	2.6	12.7	3.2	0.8		20	2.4	2.7		5.2	0.7	2.1	1.1
	2.5	4.4	2.6	12.7	3.2	0.8		19.8	2.4	2.7		5.2	0.7	2.1	1.1
	2.5	4.4	2.6	12.6	3.2	0.8		19.8	2.4	2.7		5.2	0.7	2.1	1.1
	2.5	4.4	2.6	12.3	3.1	0.8		19.6	2.4	2.7		5.2	0.7	2.1	1.1
	2.5	4.3	2.6	12.3	3.1	0.8		19.5	2.4	2.6		5.2	0.7	2	1.1
	2.5	4.3	2.6	12.2	3.1	0.8		19.5	2.3	2.6		5.1	0.7	2	1.1
	2.5	4.3	2.6	12.1	3.1	0.8		19.4	2.3	2.6		5.1	0.6	2	1.1
	2.5	4.3	2.6	12.1	3.1	0.8		19.4	2.3	2.6		5.1	0.6	2	1.1
	2.4	4.3	2.5	11.7	3	0.7		19.4	2.3	2.6		5.1	0.6	2	1.1
	2.4	4.3	2.5	11.7	3	0.7		19.3	2.3	2.5		5.1	0.6	2	1.1
	2.4	4.3	2.5	11.6	3	0.7		19.3	2.3	2.5		5.1	0.6	2	1.1
	2.4	4.2	2.5	11.5	3	0.7		19.2	2.3	2.5		5.1	0.6	2	1.1
	2.4	4.2	2.5	11.4	2.9	0.7		19	2.3	2.5		5.1	0.6	2	1.1
	2.4	4.2	2.5	11.3	2.9	0.7		19	2.3	2.5		5	0.6	2	1.1
	2.4	4.2	2.5	11.3	2.9	0.7		18.9	2.2	2.5		5	0.6	2	1.1
	2.4	4.2	2.5	11.3	2.9	0.7		18.8	2.2	2.4		5	0.6	2	1.1
	2.4	4.1	2.5	11.1	2.8	0.7		18.8	2.2	2.4		5	0.6	2	1.1
	2.4	4.1	2.5	11.1	2.8	0.7		18.8	2.2	2.4		5	0.6	1.9	1.1
	2.4	4.1	2.5	11	2.8	0.7		18.8	2.1	2.4		5	0.6	1.9	1
	2.4	4.1	2.4	11	2.8	0.7		18.7	2.1	2.4		5	0.6	1.9	1
	2.3	4.1	2.4	11	2.8	0.7		18.7	2.1	2.4		5	0.6	1.9	1
	2.3	4.1	2.4	10.9	2.8	0.7		18.5	2.1	2.4		5	0.5	1.9	1
	2.3	4.1	2.4	10.9	2.8	0.7		18.5	2	2.4		4.9	0.5	1.9	1
	2.3	4.1	2.4	10.7	2.7	0.7		18.5	2	2.4		4.9	0.5	1.9	1
	2.3	4.1	2.4	10.7	2.6	0.7		18.4	2	2.4		4.9	0.5	1.9	1
	2.3	4.1	2.4	10.7	2.6	0.7		18.3	2	2.4		4.9	0.5	1.9	1
	2.3	4	2.4	10.6	2.6	0.7		18.2	2	2.4		4.9	0.5	1.9	1
	2.3	4	2.4	10.5	2.6	0.7		18.2	2	2.4		4.9	0.5	1.9	1
	2.3	4	2.4	10.4	2.6	0.7		18.2	2	2.3		4.9	0.5	1.9	1
	2.3	4	2.4	10.4	2.6	0.7		18.2	2	2.3		4.8	0.5	1.9	1
	2.3	4	2.4	10.4	2.6	0.7		18.2	2	2.3		4.8	0.5	1.9	1
	2.3	4	2.4	10.3	2.6	0.7		18.2	2	2.3		4.8	0.5	1.9	0.9
	2.3	4	2.4	10.2	2.5	0.6		18	1.9	2.3		4.8	0.5	1.8	0.9
	2.2	4	2.4	10.2	2.5	0.6		17.9	1.9	2.3		4.8	0.5	1.8	0.9
	2.2	3.9	2.4	10.1	2.5	0.6		17.9	1.9	2.3		4.8	0.4	1.8	0.9
	2.2	3.9	2.3	10	2.4	0.6		17.8	1.9	2.2		4.8	0.4	1.8	0.9
	2.2	3.9	2.3	10	2.4	0.6		17.7	1.9	2.2		4.8	0.4	1.8	0.9
	2.2	3.9	2.3	9.9	2.4	0.6		17.6	1.9	2.2		4.8	0.4	1.8	0.9
	2.2	3.9	2.3	9.9	2.4	0.6		17.4	1.9	2.2		4.7	0.4	1.8	0.9
	2.2	3.9	2.3	9.8	2.4	0.6		17.4	1.8	2.2		4.7	0.4	1.8	0.9
	2.2	3.9	2.3	9.8	2.4	0.6		17.3	1.8	2.2		4.7	0.4	1.8	0.9
	2.2	3.9	2.3	9.7	2.4	0.6		17.3	1.8	2.2		4.7	0.4	1.8	0.9
	2.2	3.9	2.3	9.7	2.4	0.6		17.2	1.8	2.2		4.7	0.4	1.8	0.9
	2.2	3.9	2.3	9.6	2.3	0.6		17	1.8	2.2		4.7	0.4	1.8	0.9
	2.2	3.9	2.2	9.5	2.3	0.6		16.9	1.8	2.2		4.7	0.3	1.7	0.9
	2.2	3.9	2.2	9.2	2.3	0.6		16.9	1.8	2.2		4.7	0.3	1.7	0.9
	2.1	3.9	2.2	9.2	2.3	0.6		16.9	1.8	2.2		4.7	0.3	1.7	0.9
	2.1	3.9	2.2	9.2	2.3	0.6		16.8	1.8	2.1		4.7	0.3	1.7	0.9
	2.1	3.8	2.2	9.1	2.3	0.6		16.8	1.8	2.1		4.6	0.2	1.7	0.8
	2.1	3.8	2.2	9.1	2.3	0.6		16.8	1.7	2.1		4.6	0.2	1.7	0.8
	2.1	3.8	2.2	9	2.3	0.5		16.7	1.7	2.1		4.6	0.2	1.7	0.8
	2.1	3.8	2.2	9	2.3	0.5		16.6	1.7	2.1		4.6	0.2	1.7	0.8
	2.1	3.8	2.2	8.8	2.3	0.5		16.5	1.7	2.1		4.6	0.2	1.7	0.8
	2.1	3.8	2.2	8.8	2.3	0.5		16.4	1.7	2.1		4.6	0.1	1.7	0.8
	2.1	3.8	2.2	8.8	2.2	0.5		16.3	1.7	2.1		4.6	0.1	1.7	0.8
	2	3.8	2.2	8.7	2.2	0.5		16.2	1.7	2.1		4.6		1.7	0.8
	2	3.8	2.2	8.7	2.2	0.5		16.2	1.7	2.1		4.6		1.7	0.8
	2	3.7	2.1	8.5	2.1	0.5		16.2	1.6	2.1		4.6		1.7	0.8
	2	3.7	2.1	8.5	2.1	0.5		16.2	1.6	2.1		4.6		1.7	0.8
	2	3.7	2.1	8.4	2.1	0.5		16	1.6	2		4.6		1.6	0.8
	2	3.7	2.1	8.4	2.1	0.5		16	1.6	2		4.6		1.6	0.8
	2	3.7	2.1	8.4	2.1	0.5		16	1.5	2		4.6		1.6	0.8
	2	3.7	2.1	8.3	2.1	0.5		15.8	1.5	2		4.5		1.6	0.8
	2	3.6	2.1	8.2	2	0.5		15.8	1.5	2		4.5		1.6	0.8
	2	3.6	2.1	8.1	2	0.5		15.7	1.5	1.9		4.5		1.6	0.8
	2	3.6	2.1	8.1	2	0.5		15.7	1.5	1.9		4.5		1.6	0.8
	2	3.6	2.1	8.1	2	0.5		15.7	1.5	1.9		4.5		1.6	0.7
	2	3.6	2.1	8	2	0.5		15.5	1.5	1.9		4.5		1.6	0.7
	2	3.6	2.1	7.9	1.9	0.5		15.4	1.5	1.9		4.5		1.6	0.7
	2	3.6	2.1	7.9	1.9	0.5		15.4	1.5	1.9		4.5		1.6	0.7
	2	3.6	2.1	7.9	1.9	0.5		15.3	1.4	1.9		4.5		1.6	0.7
	1.9	3.6	2.1	7.8	1.9	0.5		15.3	1.4	1.9		4.5		1.6	0.7
	1.9	3.6	2.1	7.8	1.9	0.5		15.2	1.4	1.9		4.5		1.6	0.7
	1.9	3.6	2.1	7.6	1.9	0.5		15.2	1.4	1.9		4.5		1.6	0.7
	1.9	3.5	2.1	7.3	1.8	0.5		15.1	1.4	1.9		4.5		1.6	0.7
	1.9	3.5	2.1	7.3	1.8	0.5		15.1	1.4	1.9		4.5		1.5	0.7
	1.9	3.5	2.1	7.3	1.8	0.5		15	1.4	1.9		4.5		1.5	0.7
	1.9	3.5	2.1	7.2	1.8	0.5		15	1.4	1.9		4.5		1.5	0.7
	1.9	3.5	2.1	7.2	1.8	0.5		15	1.4	1.9		4.4		1.5	0.7
	1.9	3.5	2	7.1	1.8	0.5		14.8	1.4	1.9		4.4		1.5	0.7
	1.9	3.5	2	7	1.7	0.5		14.7	1.3	1.9		4.4		1.5	0.6
	1.9	3.5	2	7	1.7	0.5		14.7	1.3	1.9		4.4		1.5	0.6
	1.9	3.5	2	7	1.7	0.5		14.7	1.3	1.9		4.4		1.5	0.6
	1.9	3.5	2	6.9	1.7	0.5		14.6	1.3	1.9		4.4		1.5	0.6
	1.9	3.5	2	6.7	1.7	0.5		14.6	1.3	1.8		4.4		1.5	0.6
	1.9	3.5	2	6.7	1.7	0.5		14.5	1.3	1.8		4.4		1.5	0.6
	1.9	3.5	2	6.6	1.6	0.5		14.4	1.3	1.8		4.4		1.5	0.6
	1.9	3.5	2	6.6	1.6	0.5		14.4	1.3	1.8		4.4		1.5	0.6
	1.8	3.5	2	6.4	1.6	0.4		14.4	1.3	1.8		4.3		1.5	0.6
	1.8	3.4	2	6.3	1.6	0.4		14.4	1.2	1.8		4.3		1.5	0.6
	1.8	3.4	2	6.3	1.6	0.4		14.3	1.2	1.8		4.3		1.5	0.6
	1.8	3.4	2	6.3	1.6	0.4		14.3	1.2	1.8		4.3		1.5	0.6
	1.8	3.4	2	6.3	1.5	0.4		14.2	1.2	1.8		4.3		1.5	0.6
	1.8	3.4	2	6.1	1.5	0.4		14.1	1.2	1.8		4.3		1.5	0.6
	1.8	3.4	1.9	6.1	1.5	0.4		14.1	1.2	1.8		4.3		1.5	0.6
	1.8	3.4	1.9	6.1	1.5	0.4		14.1	1.2	1.7		4.3		1.5	0.6
	1.8	3.4	1.9	6	1.5	0.4		14.1	1.2	1.7		4.3		1.5	0.6
	1.8	3.4	1.9	6	1.5	0.4		14	1.2	1.7		4.3		1.5	0.5
	1.7	3.4	1.9	5.9	1.4	0.4		14	1.1	1.7		4.3		1.5	0.5
	1.7	3.4	1.9	5.9	1.4	0.4		14	1.1	1.7		4.3		1.5	0.5
	1.7	3.3	1.9	5.9	1.4	0.4		14	1.1	1.7		4.3		1.5	0.5
	1.7	3.3	1.9	5.8	1.3	0.4		13.9	1.1	1.7		4.3		1.5	0.5
	1.7	3.3	1.9	5.8	1.3	0.4		13.9	1.1	1.7		4.3		1.5	0.5
	1.7	3.3	1.9	5.8	1.3	0.4		13.8	1.1	1.7		4.2		1.4	0.5
	1.7	3.3	1.9	5.8	1.3	0.3		13.8	1.1	1.7		4.2		1.4	0.5
	1.7	3.3	1.9	5.8	1.1	0.3		13.8	1.1	1.7		4.2		1.4	0.5
	1.7	3.3	1.9	5.7	1	0.3		13.8	1	1.6		4.2		1.4	0.5
	1.7	3.3	1.8	5.7	1	0.3		13.7	1	1.6		4.2		1.4	0.5
	1.7	3.3	1.8	5.7	1	0.3		13.7	1	1.6		4.2		1.4	0.5
	1.7	3.3	1.8	5.6	0.9	0.3		13.5	1	1.6		4.2		1.4	0.5
	1.7	3.3	1.8	5.5	0.9	0.3		13.4	1	1.6		4.2		1.4	0.5
	1.7	3.2	1.8	5.5	0.8	0.3		13.4	1	1.6		4.2		1.4	0.5
	1.6	3.2	1.8	5.5	0.8	0.3		13.3	1	1.6		4.2		1.4	0.5
	1.6	3.2	1.8	5.4	0.8	0.3		13.2	1	1.6		4.2		1.4	0.5
	1.6	3.2	1.8	5.4	0.8	0.3		13.2	1	1.6		4.2		1.4	0.5
	1.6	3.2	1.8	5.3	0.7	0.2		13.2	1	1.6		4.2		1.4	0.4
	1.6	3.2	1.8	5.3	0.6	0.2		13.2	1	1.6		4.2		1.4	0.4
	1.6	3.2	1.8	5.3	0.5	0.2		13.1	1	1.5		4.2		1.4	0.4
	1.6	3.2	1.8	5.2		0.2		13.1	0.9	1.5		4.2		1.4	0.4
	1.6	3.2	1.8	5.1		0.2		13	0.9	1.5		4.2		1.3	0.4
	1.6	3.2	1.8	5.1		0.2		13	0.9	1.5		4.2		1.3	0.4
	1.6	3.2	1.8	5.1		0.2		13	0.9	1.5		4.2		1.3	0.4
	1.6	3.2	1.8	5.1		0.2		12.9	0.9	1.5		4.2		1.3	0.4
	1.6	3.1	1.8	5		0.2		12.9	0.9	1.5		4.2		1.3	0.4
	1.6	3.1	1.8	4.9		0.2		12.8	0.9	1.5		4.2		1.3	0.3
	1.6	3.1	1.8	4.9		0.1		12.7	0.9	1.5		4.1		1.3	0.3
	1.6	3.1	1.8	4.8		0.1		12.7	0.9	1.5		4.1		1.3	0.3
	1.5	3.1	1.8	4.7		0.1		12.6	0.9	1.5		4.1		1.3	0.3
	1.5	3.1	1.8	4.7		0.1		12.5	0.9	1.5		4.1		1.3	0.3
	1.5	3.1	1.8	4.7				12.4	0.9	1.4		4.1		1.3	0.3
	1.5	3.1	1.8	4.7				12.4	0.9	1.4		4.1		1.3	0.3
	1.5	3.1	1.8	4.5				12.3	0.9	1.4		4.1		1.3	0.2
	1.5	3.1	1.8	4.5				12.3	0.9	1.4		4.1		1.3	0.2
	1.5	3.1	1.8	4.5				12.2	0.9	1.4		4.1		1.3	0.2
	1.5	3.1	1.8	4.4				12.1	0.9	1.4		4.1		1.2	0.2
	1.5	3.1	1.7	4.4				12.1	0.8	1.4		4.1		1.2	0.2
	1.5	3.1	1.7	4.4				12	0.8	1.4		4.1		1.2	0.1
	1.5	3.1	1.7	4.3				12	0.8	1.4		4.1		1.2
	1.5	3.1	1.7	4.3				12	0.8	1.4		4.1		1.2
	1.5	3	1.7	4.3				12	0.8	1.4		4		1.2
	1.5	3	1.7	4.2				12	0.8	1.3		4		1.2
	1.4	3	1.7	4.2				11.9	0.7	1.3		4		1.2
	1.4	3	1.7	4.1				11.8	0.7	1.3		4		1.2
	1.4	3	1.7	4				11.7	0.7	1.3		4		1.2
	1.4	3	1.7	3.9				11.7	0.7	1.3		4		1.2
	1.4	3	1.7	3.9				11.6	0.7	1.3		4		1.2
	1.4	3	1.7	3.9				11.6	0.7	1.3		4		1.2
	1.4	3	1.7	3.8				11.5	0.7	1.3		4		1.2
	1.4	3	1.7	3.8				11.4	0.7	1.3		3.9		1.2
	1.4	3	1.7	3.8				11.4	0.6	1.3		3.9		1.2
	1.4	2.9	1.7	3.8				11.4	0.6	1.3		3.9		1.2
	1.4	2.9	1.7	3.8				11.2	0.6	1.3		3.9		1.2
	1.3	2.9	1.7	3.7				11.2	0.6	1.3		3.9		1.2
	1.3	2.9	1.7	3.7				11.2	0.6	1.3		3.9		1.2
	1.3	2.9	1.7	3.7				10.9	0.6	1.3		3.9		1.2
	1.3	2.9	1.7	3.7				10.9	0.6	1.3		3.9		1.1
	1.3	2.9	1.7	3.6				10.8	0.5	1.3		3.9		1.1
	1.3	2.9	1.6	3.6				10.8	0.5	1.2		3.9		1.1
	1.3	2.9	1.6	3.6				10.8	0.5	1.2		3.9		1.1
	1.3	2.9	1.6	3.3				10.7	0.5	1.2		3.9		1.1
	1.3	2.9	1.6	3.3				10.7	0.5	1.2		3.9		1.1
	1.3	2.9	1.6	3.2				10.6	0.5	1.2		3.9		1.1
	1.3	2.9	1.6	3.2				10.6	0.5	1.2		3.8		1.1
	1.3	2.9	1.6	3.2				10.5	0.5	1.2		3.8		1.1
	1.3	2.9	1.6	3.2				10.5	0.5	1.2		3.8		1.1
	1.3	2.9	1.6	3.1				10.5	0.4	1.2		3.8		1.1
	1.3	2.9	1.6	3.1				10.5	0.4	1.2		3.8		1.1
	1.3	2.9	1.6	3.1				10.4	0.4	1.1		3.8		1.1
	1.2	2.8	1.6	3				10.3	0.4	1.1		3.8		1.1
	1.2	2.8	1.6	3				10.2	0.3	1.1		3.8		1.1
	1.2	2.8	1.6	3				10.2		1.1		3.8		1.1
	1.2	2.8	1.5	3				10.2		1.1		3.8		1.1
	1.2	2.8	1.5	2.9				10.2		1.1		3.8		1.1
	1.2	2.8	1.5	2.9				10.1		1.1		3.8		1
	1.2	2.8	1.5	2.9				10.1		1.1		3.8		1
	1.2	2.8	1.5	2.8				9.9		1.1		3.8		1
	1.2	2.8	1.5	2.8				9.9		1.1		3.8		1
	1.2	2.8	1.5	2.7				9.7		1.1		3.8		1
	1.2	2.8	1.5	2.7				9.7		1.1		3.8		1
	1.2	2.8	1.5	2.7				9.7		1.1		3.8		1
	1.2	2.7	1.5	2.7				9.6		1.1		3.8		1
	1.2	2.7	1.5	2.7				9.5		1.1		3.8		1
	1.2	2.7	1.5	2.6				9.5		1		3.8		1
	1.2	2.7	1.5	2.6				9.4		1		3.8		1
	1.1	2.7	1.5	2.6				9.4		1		3.7		1
	1.1	2.7	1.5	2.5				9.4		1		3.7		1
	1.1	2.7	1.5	2.5				9.3		1		3.7		1
	1.1	2.6	1.5	2.4				9.3		1		3.7		1
	1.1	2.6	1.5	2.3				9.2		1		3.7		1
	1.1	2.6	1.5	2.3				9.1		1		3.7		1
	1.1	2.6	1.4	2.3				9		1		3.7		1
	1.1	2.6	1.4	2.3				9		1		3.7		1
	1.1	2.6	1.4	2.3				9		1		3.7		1
	1.1	2.6	1.4	2.3				8.9		1		3.7		1
	1.1	2.6	1.4	2.2				8.9		0.9		3.7		1
	1.1	2.6	1.4	2.2				8.8		0.9		3.7		1
	1.1	2.6	1.4	2.1				8.7		0.9		3.7		0.9
	1.1	2.6	1.4	2.1				8.6		0.9		3.7		0.9
	1	2.6	1.4	2				8.5		0.9		3.7		0.9
	1	2.6	1.4	2				8.5		0.9		3.7		0.9
	1	2.5	1.4	2				8.5		0.9		3.7		0.9
	1	2.5	1.4	2				8.4		0.9		3.7		0.9
	1	2.5	1.4	2				8.3		0.9		3.7		0.9
	1	2.5	1.4	1.9				8.2		0.9		3.6		0.9
	1	2.5	1.4	1.9				8.1		0.9		3.6		0.9
	1	2.5	1.4	1.9				8		0.9		3.6		0.9
	1	2.5	1.4	1.9				8		0.9		3.6		0.9
	1	2.5	1.4	1.8				8		0.8		3.6		0.9
	1	2.5	1.4	1.8				7.9		0.8		3.6		0.9
	1	2.5	1.4	1.7				7.9		0.8		3.6		0.9
	1	2.5	1.4	1.7				7.8		0.8		3.6		0.9
	1	2.5	1.3	1.7				7.8		0.8		3.6		0.9
	0.9	2.5	1.3	1.6				7.7		0.8		3.6		0.9
	0.9	2.5	1.3	1.6				7.7		0.8		3.6		0.9
	0.9	2.5	1.3	1.6				7.6		0.8		3.6		0.9
	0.9	2.5	1.3	1.6				7.6		0.8		3.6		0.9
	0.9	2.5	1.3	1.6				7.6		0.8		3.5		0.9
	0.9	2.5	1.3	1.6				7.6		0.8		3.5		0.8
	0.9	2.5	1.3	1.5				7.5		0.8		3.5		0.8
	0.9	2.4	1.3	1.5				7.5		0.8		3.5		0.8
	0.9	2.4	1.3	1.5				7.4		0.8		3.5		0.8
	0.9	2.4	1.3	1.5				7.4		0.8		3.5		0.8
	0.9	2.4	1.3	1.4				7.3		0.8		3.5		0.8
	0.9	2.4	1.3	1.4				7.3		0.7		3.5		0.8
	0.8	2.4	1.2	1.4				7.2		0.7		3.5		0.8
	0.8	2.4	1.2	1.3				7.2		0.7		3.5		0.8
	0.8	2.4	1.2	1.3				7.2		0.7		3.5		0.8
	0.8	2.4	1.2	1.3				7.1		0.7		3.5		0.8
	0.8	2.4	1.2	1.3				7.1		0.7		3.5		0.8
	0.8	2.4	1.2	1.2				7		0.7		3.5		0.8
	0.8	2.4	1.2	1.1				6.9		0.6		3.5		0.8
	0.8	2.4	1.2	1.1				6.9		0.6		3.5		0.8
	0.8	2.4	1.2	1.1				6.8		0.6		3.4		0.8
	0.8	2.4	1.2	1.1				6.8		0.6		3.4		0.8
	0.8	2.4	1.2	1.1				6.7		0.6		3.4		0.8
	0.8	2.4	1.2	1.1				6.7		0.6		3.4		0.8
	0.8	2.4	1.2	1.1				6.6		0.6		3.4		0.8
	0.8	2.4	1.2	1				6.6		0.6		3.4		0.8
	0.7	2.4	1.2	1				6.5		0.6		3.4		0.8
	0.7	2.4	1.2	1				6.5		0.6		3.4		0.8
	0.7	2.4	1.2	0.9				6.4		0.6		3.4		0.8
	0.7	2.4	1.2	0.9				6.4		0.6		3.4		0.8
	0.7	2.4	1.2	0.9				6.4		0.5		3.4		0.7
	0.7	2.4	1.2	0.9				6.2		0.5		3.4		0.7
	0.7	2.4	1.2	0.9				6.1		0.5		3.4		0.7
	0.7	2.3	1.2	0.8				6		0.5		3.4		0.7
	0.6	2.3	1.1	0.8				6		0.5		3.4		0.7
	0.6	2.3	1.1	0.8				5.9		0.5		3.3		0.7
	0.6	2.3	1.1	0.8				5.9		0.5		3.3		0.7
	0.6	2.3	1.1	0.8				5.9		0.4		3.3		0.7
	0.6	2.3	1.1	0.8				5.8		0.4		3.3		0.7
	0.6	2.3	1.1	0.7				5.6		0.4		3.3		0.7
	0.6	2.3	1.1	0.7				5.6		0.4		3.3		0.7
	0.6	2.3	1.1	0.6				5.5		0.4		3.3		0.7
	0.5	2.3	1.1	0.6				5.5		0.4		3.3		0.7
	0.5	2.3	1.1	0.6				5.3		0.3		3.3		0.7
	0.5	2.3	1.1	0.6				5.3		0.3		3.3		0.7
	0.4	2.3	1.1	0.5				5.2		0.3		3.3		0.7
	0.4	2.3	1.1	0.4				5.2				3.3		0.7
	0.4	2.3	1.1	0.4				5.2				3.3		0.7
	0.3	2.3	1.1	0.4				5.1				3.3		0.7
	0.3	2.3	1.1	0.4				5.1				3.3		0.7
	0.3	2.3	1.1	0.3				5.1				3.3		0.7
	0.3	2.3	1.1					5				3.3		0.6
	0.3	2.2	1.1					4.9				3.3		0.6
		2.2	1.1					4.8				3.3		0.6
		2.2	1.1					4.8				3.3		0.6
		2.2	1.1					4.8				3.3		0.6
		2.2	1.1					4.7				3.3		0.6
		2.2	1.1					4.6				3.3		0.6
		2.2	1.1					4.5				3.3		0.6
		2.2	1					4.5				3.3		0.6
		2.2	1					4.4				3.3		0.6
		2.2	1					4.3				3.3		0.6
		2.2	1					4.3				3.3		0.6
		2.2	1					4.2				3.3		0.6
		2.2	1					4.2				3.3		0.6
		2.2	1					4.2				3.2		0.6
		2.2	1					4.2				3.2		0.6
		2.2	1					4.1				3.2		0.6
		2.2	1					4.1				3.2		0.6
		2.2	1					4.1				3.2		0.6
		2.2	1					4.1				3.2		0.5
		2.1	1					4.1				3.2		0.5
		2.1	1					4				3.2		0.5
		2.1	1					4				3.2		0.5
		2.1	1					4				3.2		0.5
		2.1	1					4				3.2		0.5
		2.1	1					3.8				3.2		0.5
		2.1	0.9					3.8				3.2		0.5
		2.1	0.9					3.8				3.2		0.5
		2.1	0.9					3.7				3.2		0.5
		2.1	0.9					3.7				3.2		0.5
		2.1	0.9					3.7				3.2		0.5
		2.1	0.9					3.7				3.2		0.5
		2.1	0.9					3.7				3.2		0.4
		2.1	0.9					3.6				3.1		0.4
		2.1	0.9					3.6				3.1		0.4
		2.1	0.9					3.6				3.1		0.4
		2.1	0.9					3.5				3.1		0.4
		2.1	0.9					3.5				3.1		0.4
		2.1	0.9					3.4				3.1		0.3
		2.1	0.9					3.4				3.1		0.3
		2.1	0.9					3.4				3.1		0.3
		2.1	0.9					3.3				3.1		0.3
		2.1	0.9					3.3				3.1
		2	0.8					3.3				3.1
		2	0.8					3.3				3.1
		2	0.8					3.2				3.1
		2	0.8					3.2				3.1
		2	0.8					3.1				3.1
		2	0.8					3.1				3.1
		2	0.8					3.1				3.1
		2	0.8					3.1				3
		2	0.8					3				3
		2	0.8					3				3
		2	0.8					3				3
		2	0.8					2.9				3
		2	0.8					2.9				3
		2	0.7					2.9				3
		2	0.7					2.9				3
		2	0.7					2.8				3
		2	0.7					2.8				3
		2	0.7					2.8				3
		2	0.7					2.7				3
		1.9	0.7					2.7				3
		1.9	0.7					2.7				3
		1.9	0.7					2.7				3
		1.9	0.7					2.7				3
		1.9	0.7					2.7				3
		1.9	0.7					2.6				3
		1.9	0.7					2.5				3
		1.9	0.7					2.5				3
		1.9	0.7					2.5				2.9
		1.9	0.7					2.5				2.9
		1.9	0.6					2.4				2.9
		1.9	0.6					2.4				2.9
		1.9	0.6					2.4				2.9
		1.9	0.6					2.4				2.9
		1.9	0.6					2.4				2.9
		1.9	0.6					2.3				2.9
		1.9	0.6					2.3				2.9
		1.9	0.5					2.3				2.9
		1.9	0.5					2.3				2.9
		1.9	0.5					2.3				2.9
		1.9	0.5					2.3				2.9
		1.9	0.5					2.3				2.9
		1.8	0.5					2.3				2.9
		1.8	0.5					2.2				2.9
		1.8	0.5					2.2				2.9
		1.8	0.5					2.2				2.9
		1.8	0.5					2.2				2.9
		1.8	0.5					2.2				2.9
		1.8	0.4					2.2				2.9
		1.8	0.4					2.1				2.9
		1.8	0.4					2.1				2.9
		1.8	0.4					2.1				2.9
		1.8	0.3					2				2.9
		1.8	0.3					2				2.9
		1.8	0.3					2				2.8
		1.8	0.2					2				2.8
		1.8						1.9				2.8
		1.8						1.9				2.8
		1.8						1.9				2.8
		1.8						1.9				2.8
		1.8						1.9				2.8
		1.8						1.8				2.8
		1.8						1.8				2.8
		1.8						1.8				2.8
		1.8						1.8				2.8
		1.8						1.8				2.8
		1.8						1.8				2.8
		1.8						1.8				2.8
		1.8						1.8				2.8
		1.8						1.8				2.8
		1.8						1.8				2.8
		1.8						1.7				2.8
		1.8						1.7				2.8
		1.8						1.7				2.8
		1.8						1.7				2.8
		1.8						1.6				2.8
		1.8						1.6				2.8
		1.8						1.6				2.8
		1.8						1.6				2.8
		1.7						1.6				2.7
		1.7						1.5				2.7
		1.7						1.5				2.7
		1.7						1.5				2.7
		1.7						1.5				2.7
		1.7						1.5				2.7
		1.7						1.5				2.7
		1.7						1.5				2.7
		1.7						1.5				2.7
		1.7						1.5				2.7
		1.7						1.4				2.7
		1.7						1.4				2.7
		1.7						1.4				2.7
		1.7						1.4				2.7
		1.7						1.4				2.7
		1.7						1.4				2.7
		1.7						1.3				2.7
		1.7						1.3				2.7
		1.7						1.3				2.7
		1.7						1.3				2.7
		1.7						1.3				2.7
		1.7						1.3				2.7
		1.7						1.3				2.7
		1.7						1.2				2.7
		1.7						1.2				2.6
		1.7						1.2				2.6
		1.6						1.2				2.6
		1.6						1.2				2.6
		1.6						1.2				2.6
		1.6						1.2				2.6
		1.6						1.2				2.6
		1.6						1.2				2.6
		1.6						1.2				2.6
		1.6						1.1				2.6
		1.6						1.1				2.6
		1.6						1.1				2.6
		1.6						1.1				2.6
		1.6						1.1				2.6
		1.6						1.1				2.6
		1.6						1.1				2.6
		1.6						1				2.6
		1.6						1				2.6
		1.6						1				2.6
		1.6						1				2.6
		1.6						1				2.6
		1.6						1				2.6
		1.6						1				2.6
		1.6						1				2.5
		1.6						1				2.5
		1.6						0.9				2.5
		1.6						0.9				2.5
		1.6						0.9				2.5
		1.6						0.9				2.5
		1.6						0.9				2.5
		1.6						0.9				2.5
		1.5						0.9				2.5
		1.5						0.9				2.5
		1.5						0.9				2.5
		1.5						0.9				2.5
		1.5						0.9				2.5
		1.5						0.9				2.5
		1.5						0.9				2.5
		1.5						0.9				2.5
		1.5						0.9				2.5
		1.5						0.9				2.5
		1.5						0.9				2.5
		1.5						0.9				2.5
		1.5						0.9				2.5
		1.5						0.9				2.5
		1.5						0.9				2.5
		1.5						0.8				2.5
		1.5						0.8				2.5
		1.5						0.8				2.5
		1.5						0.8				2.5
		1.5						0.8				2.5
		1.5						0.8				2.5
		1.5						0.8				2.5
		1.5						0.8				2.5
		1.4						0.8				2.5
		1.4						0.8				2.5
		1.4						0.8				2.4
		1.4						0.8				2.4
		1.4						0.8				2.4
		1.4						0.8				2.4
		1.4						0.8				2.4
		1.4						0.8				2.4
		1.4						0.8				2.4
		1.4						0.8				2.4
		1.4						0.7				2.4
		1.4						0.7				2.4
		1.4						0.7				2.4
		1.4						0.7				2.4
		1.4						0.7				2.4
		1.4						0.7				2.4
		1.4						0.7				2.4
		1.4						0.7				2.4
		1.4						0.7				2.4
		1.4						0.7				2.4
		1.4						0.7				2.4
		1.4						0.7				2.4
		1.4						0.7				2.4
		1.4						0.7				2.4
		1.4						0.7				2.4
		1.4						0.7				2.4
		1.4						0.7				2.4
		1.4						0.7				2.4
		1.4						0.7				2.4
		1.4						0.7				2.4
		1.4						0.6				2.4
		1.3						0.6				2.3
		1.3						0.6				2.3
		1.3						0.6				2.3
		1.3						0.6				2.3
		1.3						0.6				2.3
		1.3						0.6				2.3
		1.3						0.6				2.3
		1.3						0.6				2.3
		1.3						0.6				2.3
		1.3						0.6				2.3
		1.3						0.6				2.3
		1.3						0.6				2.3
		1.3						0.6				2.3
		1.3						0.6				2.3
		1.3						0.6				2.3
		1.3						0.6				2.3
		1.3						0.6				2.3
		1.3						0.6				2.3
		1.3						0.6				2.2
		1.3						0.6				2.2
		1.3						0.6				2.2
		1.3						0.6				2.2
		1.3						0.6				2.2
		1.3						0.6				2.2
		1.2						0.6				2.2
		1.2						0.6				2.2
		1.2						0.6				2.2
		1.2						0.6				2.2
		1.2						0.6				2.2
		1.2						0.6				2.2
		1.2						0.6				2.2
		1.2						0.6				2.2
		1.2						0.6				2.2
		1.2						0.6				2.2
		1.2						0.6				2.2
		1.2						0.5				2.2
		1.2						0.5				2.2
		1.2						0.5				2.2
		1.2						0.5				2.1
		1.2						0.5				2.1
		1.2						0.5				2.1
		1.2						0.5				2.1
		1.2						0.5				2.1
		1.2						0.5				2.1
		1.2						0.5				2.1
		1.2						0.5				2.1
		1.1						0.5				2.1
		1.1						0.5				2.1
		1.1						0.5				2.1
		1.1						0.5				2.1
		1.1						0.5				2.1
		1.1						0.5				2.1
		1.1						0.5				2.1
		1.1						0.5				2.1
		1.1						0.5				2.1
		1.1						0.5				2.1
		1.1						0.5				2.1
		1.1						0.5				2.1
		1.1						0.5				2.1
		1.1						0.5				2.1
		1.1						0.5				2.1
		1.1						0.5				2.1
		1.1						0.5				2.1
		1.1						0.5				2.1
		1.1						0.5				2
		1.1						0.5				2
		1.1						0.5				2
		1.1						0.5				2
		1.1						0.5				2
		1.1						0.5				2
		1.1						0.5				2
		1.1						0.5				2
		1.1						0.5				2
		1.1						0.5				2
		1.1						0.5				2
		1.1						0.4				2
		1.1						0.4				2
		1						0.4				2
		1						0.4				2
		1						0.4				2
		1						0.4				2
		1						0.4				2
		1						0.4				2
		1						0.4				2
		1						0.4				2
		1						0.4				2
		1						0.4				2
		1						0.4				2
		1						0.4				2
		1						0.4				2
		1						0.4				2
		1						0.4				2
		1						0.4				2
		1						0.4				1.9
		1						0.4				1.9
		1						0.4				1.9
		1						0.4				1.9
		1						0.4				1.9
		1						0.4				1.9
		1						0.4				1.9
		1						0.4				1.9
		1						0.4				1.9
		1						0.4				1.9
		1						0.4				1.9
		1						0.4				1.9
		1						0.3				1.9
		1						0.3				1.9
		1						0.3				1.9
		1						0.3				1.8
		0.9						0.3				1.8
		0.9						0.3				1.8
		0.9						0.3				1.8
		0.9						0.3				1.8
		0.9						0.3				1.8
		0.9						0.3				1.8
		0.9						0.3				1.8
		0.9						0.3				1.8
		0.9						0.3				1.8
		0.9						0.3				1.8
		0.9						0.3				1.8
		0.9						0.3				1.8
		0.9						0.3				1.8
		0.9						0.3				1.8
		0.9						0.3				1.8
		0.9						0.3				1.8
		0.9						0.3				1.8
		0.9						0.3				1.8
		0.9						0.3				1.8
		0.9						0.3				1.8
		0.9						0.3				1.8
		0.9						0.2				1.8
		0.9						0.2				1.7
		0.9						0.2				1.7
		0.9						0.2				1.7
		0.9						0.2				1.7
		0.9						0.2				1.7
		0.9						0.2				1.7
		0.9						0.2				1.7
		0.9						0.2				1.7
		0.8						0.2				1.7
		0.8						0.2				1.7
		0.8						0.2				1.7
		0.8						0.2				1.7
		0.8						0.2				1.7
		0.8						0.2				1.7
		0.8						0.1				1.7
		0.8						0.1				1.7
		0.8						0.1				1.7
		0.8										1.7
		0.8										1.7
		0.8										1.7
		0.8										1.7
		0.8										1.7
		0.8										1.7
		0.8										1.6
		0.8										1.6
		0.8										1.6
		0.8										1.6
		0.8										1.6
		0.8										1.6
		0.8										1.6
		0.8										1.6
		0.8										1.6
		0.8										1.6
		0.8										1.6
		0.8										1.6
		0.8										1.6
		0.8										1.6
		0.7										1.6
		0.7										1.6
		0.7										1.6
		0.7										1.6
		0.7										1.6
		0.7										1.6
		0.7										1.6
		0.7										1.6
		0.7										1.6
		0.7										1.6
		0.7										1.6
		0.7										1.6
		0.7										1.5
		0.7										1.5
		0.7										1.5
		0.7										1.5
		0.7										1.5
		0.7										1.5
		0.7										1.5
		0.7										1.5
		0.7										1.5
		0.7										1.5
		0.7										1.5
		0.6										1.5
		0.6										1.5
		0.6										1.5
		0.6										1.5
		0.6										1.5
		0.6										1.5
		0.6										1.5
		0.6										1.5
		0.6										1.5
		0.6										1.5
		0.6										1.5
		0.6										1.5
		0.6										1.5
		0.6										1.5
		0.6										1.5
		0.6										1.5
		0.6										1.5
		0.6										1.5
		0.6										1.5
		0.6										1.5
		0.6										1.5
		0.5										1.5
		0.5										1.5
		0.5										1.5
		0.5										1.4
		0.5										1.4
		0.5										1.4
		0.5										1.4
		0.5										1.4
		0.5										1.4
		0.5										1.4
		0.5										1.4
		0.5										1.4
		0.5										1.4
		0.5										1.4
		0.5										1.4
		0.5										1.4
		0.5										1.4
		0.5										1.4
		0.5										1.4
		0.5										1.4
		0.4										1.4
		0.4										1.4
		0.4										1.3
		0.4										1.3
		0.4										1.3
		0.4										1.3
		0.4										1.3
		0.4										1.3
		0.4										1.3
		0.4										1.3
		0.4										1.3
		0.4										1.3
		0.4										1.3
		0.3										1.3
		0.3										1.3
		0.3										1.3
		0.3										1.3
		0.3										1.3
		0.3										1.3
		0.3										1.2
		0.3										1.2
		0.3										1.2
		0.3										1.2
		0.3										1.2
		0.3										1.2
		0.3										1.2
		0.3										1.2
		0.2										1.2
		0.2										1.2
		0.2										1.2
		0.2										1.2
		0.2										1.2
		0.1										1.2
												1.2
												1.1
												1.1
												1.1
												1.1
												1.1
												1.1
												1.1
												1.1
												1.1
												1.1
												1.1
												1.1
												1.1
												1.1
												1.1
												1
												1
												1
												1
												1
												1
												1
												1
												1
												1
												1
												1
												1
												1
												1
												1
												0.9
												0.9
												0.9
												0.9
												0.9
												0.9
												0.9
												0.9
												0.9
												0.9
												0.9
												0.8
												0.8
												0.8
												0.8
												0.8
												0.8
												0.8
												0.8
												0.8
												0.8
												0.8
												0.8
												0.7
												0.7
												0.7
												0.7
												0.7
												0.7
												0.7
												0.6
												0.6
												0.6
												0.6
												0.5
												0.5
												0.5
												0.5
												0.5
												0.5
												0.4
												0.4
												0.4
												0.4
												0.3
												0.3
												0.3
												0.3
												0.3

## Sheet: Figure 1f
CSPG4 positive	63
CSPG4 negative	37

## Sheet: Figure 2b
Figure 2b gel
Minutes	Anti-CSPG4 IgE	Anti-FRα IgE
0	4.5	17.9
0.016667	4.1	17.77
0.033333	4.09	17.84
0.05	4.51	18.41
0.066667	4.87	19.19
0.083333	5.07	19.9
0.1	5.32	20.44
0.116667	5.48	20.69
0.133333	5.2	20.59
0.15	4.67	20.28
0.166667	4.09	19.9
0.183333	3.38	19.43
0.2	2.82	18.83
0.216667	2.31	18.19
0.233333	1.62	17.57
0.25	1.04	17.1
0.266667	0.76	16.6
0.283333	0.56	16.13
0.3	0.17	15.88
0.316667	-0.26	15.66
0.333333	-0.54	15.36
0.35	-0.81	14.97
0.366667	-1.15	14.63
0.383333	-1.45	14.39
0.4	-1.73	14.09
0.416667	-2	13.77
0.433333	-2.24	13.48
0.45	-2.44	13.16
0.466667	-2.74	12.86
0.483333	-3.07	12.71
0.5	-3.37	12.64
0.516667	-3.58	12.48
0.533333	-3.66	12.19
0.55	-3.86	11.95
0.566667	-4.19	11.79
0.583333	-4.4	11.61
0.6	-4.5	11.45
0.616667	-4.64	11.31
0.633333	-4.78	11.15
0.65	-4.91	10.89
0.666667	-5.09	10.67
0.683333	-5.2	10.56
0.7	-5.31	10.41
0.716667	-5.48	10.37
0.733333	-5.74	10.36
0.75	-5.92	10.23
0.766667	-6.04	10.15
0.783333	-6.12	10.02
0.8	-6.31	9.84
0.816667	-6.52	9.58
0.833333	-6.6	9.38
0.85	-6.74	9.26
0.866667	-6.94	9.14
0.883333	-7.15	8.98
0.9	-7.36	8.87
0.916667	-7.51	8.82
0.933333	-7.5	8.76
0.95	-7.35	8.62
0.966667	-7.43	8.47
0.983333	-7.66	8.37
1	-7.78	8.25
1.01667	-7.86	8.15
1.03333	-8.02	8.07
1.05	-8.17	7.97
1.06667	-8.26	7.86
1.08333	-8.32	7.7
1.1	-8.42	7.62
1.11667	-8.53	7.58
1.13333	-8.62	7.49
1.15	-8.64	7.41
1.16667	-8.71	7.32
1.18333	-8.83	7.22
1.2	-8.97	7.17
1.21667	-9.09	7.08
1.23333	-9.22	6.92
1.25	-9.33	6.81
1.26667	-9.38	6.69
1.28333	-9.4	6.58
1.3	-9.46	6.58
1.31667	-9.52	6.55
1.33333	-9.57	6.45
1.35	-9.65	6.36
1.36667	-9.74	6.28
1.38333	-9.88	6.29
1.4	-10.03	6.23
1.41667	-10.12	6.11
1.43333	-10.22	6.02
1.45	-10.33	5.96
1.46667	-10.36	5.85
1.48333	-10.38	5.75
1.5	-10.5	5.71
1.51667	-10.58	5.73
1.53333	-10.55	5.73
1.55	-10.46	5.73
1.56667	-10.34	5.85
1.58333	-10.23	5.94
1.6	-10.23	5.86
1.61667	-10.29	5.76
1.63333	-10.36	5.66
1.65	-10.49	5.55
1.66667	-10.65	5.53
1.68333	-10.81	5.5
1.7	-10.94	5.4
1.71667	-10.98	5.3
1.73333	-11.01	5.27
1.75	-11.04	5.23
1.76667	-11.09	5.17
1.78333	-11.22	5.17
1.8	-11.26	5.13
1.81667	-11.28	5.02
1.83333	-11.36	4.91
1.85	-11.4	4.83
1.86667	-11.43	4.82
1.88333	-11.44	4.82
1.9	-11.44	4.83
1.91667	-11.49	4.83
1.93333	-11.5	4.76
1.95	-11.42	4.68
1.96667	-11.47	4.69
1.98333	-11.54	4.65
2	-11.58	4.58
2.01667	-11.68	4.54
2.03333	-11.79	4.41
2.05	-11.88	4.31
2.06667	-11.98	4.23
2.08333	-12.05	4.15
2.1	-12.09	4.09
2.11667	-12.14	4.08
2.13333	-12.22	4.07
2.15	-12.24	4.03
2.16667	-12.24	4.02
2.18333	-12.19	3.98
2.2	-12.16	3.92
2.21667	-12.23	3.86
2.23333	-12.31	3.75
2.25	-12.33	3.76
2.26667	-12.36	3.81
2.28333	-12.35	3.78
2.3	-12.35	3.65
2.31667	-12.38	3.59
2.33333	-12.46	3.54
2.35	-12.56	3.45
2.36667	-12.66	3.38
2.38333	-12.74	3.36
2.4	-12.76	3.35
2.41667	-12.73	3.29
2.43333	-12.68	3.35
2.45	-12.67	3.37
2.46667	-12.75	3.28
2.48333	-12.78	3.24
2.5	-12.74	3.14
2.51667	-12.79	3.07
2.53333	-12.82	3.04
2.55	-12.82	3.04
2.56667	-12.9	3.06
2.58333	-13.01	3.11
2.6	-13.07	3.06
2.61667	-13.03	3.02
2.63333	-12.96	2.97
2.65	-12.99	2.92
2.66667	-12.99	2.87
2.68333	-12.99	2.82
2.7	-13.04	2.77
2.71667	-13.15	2.65
2.73333	-13.2	2.61
2.75	-13.23	2.69
2.76667	-13.23	2.71
2.78333	-13.17	2.6
2.8	-13.14	2.55
2.81667	-13.18	2.59
2.83333	-13.22	2.61
2.85	-13.23	2.52
2.86667	-13.21	2.47
2.88333	-13.23	2.53
2.9	-13.22	2.51
2.91667	-13.23	2.49
2.93333	-13.29	2.45
2.95	-13.35	2.44
2.96667	-13.35	2.49
2.98333	-13.34	2.55
3	-13.38	2.53
3.01667	-13.39	2.43
3.03333	-13.42	2.41
3.05	-13.46	2.38
3.06667	-13.43	2.28
3.08333	-13.41	2.14
3.1	-13.41	2.08
3.11667	-13.46	2.12
3.13333	-13.51	2.15
3.15	-13.47	2.1
3.16667	-13.44	2.04
3.18333	-13.48	1.99
3.2	-13.47	1.97
3.21667	-13.45	2
3.23333	-13.49	2
3.25	-13.55	1.98
3.26667	-13.59	1.96
3.28333	-13.57	2.01
3.3	-13.54	2.07
3.31667	-13.53	2
3.33333	-13.53	1.9
3.35	-13.59	1.9
3.36667	-13.63	1.92
3.38333	-13.65	1.87
3.4	-13.74	1.84
3.41667	-13.82	1.89
3.43333	-13.86	1.9
3.45	-13.89	1.86
3.46667	-13.79	1.8
3.48333	-13.73	1.74
3.5	-13.73	1.75
3.51667	-13.75	1.74
3.53333	-13.73	1.7
3.55	-13.77	1.65
3.56667	-13.78	1.65
3.58333	-13.7	1.72
3.6	-13.68	1.73
3.61667	-13.73	1.71
3.63333	-13.79	1.68
3.65	-13.84	1.6
3.66667	-13.89	1.52
3.68333	-13.87	1.51
3.7	-13.85	1.55
3.71667	-13.88	1.56
3.73333	-13.89	1.53
3.75	-13.82	1.47
3.76667	-13.78	1.41
3.78333	-13.81	1.34
3.8	-13.86	1.25
3.81667	-13.88	1.24
3.83333	-13.87	1.24
3.85	-13.86	1.27
3.86667	-13.87	1.31
3.88333	-13.91	1.33
3.9	-13.92	1.29
3.91667	-13.92	1.35
3.93333	-13.94	1.43
3.95	-13.93	1.41
3.96667	-13.89	1.38
3.98333	-13.92	1.36
4	-13.98	1.4
4.01667	-14.04	1.45
4.03333	-14.04	1.44
4.05	-14.04	1.41
4.06667	-14.03	1.35
4.08333	-14.03	1.29
4.1	-14.04	1.34
4.11667	-14.04	1.37
4.13333	-14.02	1.31
4.15	-14.04	1.25
4.16667	-14.08	1.2
4.18333	-14.15	1.19
4.2	-14.16	1.25
4.21667	-14.14	1.29
4.23333	-14.16	1.26
4.25	-14.14	1.22
4.26667	-14.08	1.22
4.28333	-14.09	1.29
4.3	-14.13	1.29
4.31667	-14.13	1.23
4.33333	-14.14	1.18
4.35	-14.1	1.13
4.36667	-13.99	1.08
4.38333	-13.97	1.06
4.4	-14.05	1.07
4.41667	-14.06	1.09
4.43333	-14.06	1.12
4.45	-14.13	1.1
4.46667	-14.19	1.14
4.48333	-14.19	1.23
4.5	-14.15	1.31
4.51667	-14.16	1.34
4.53333	-14.19	1.26
4.55	-14.2	1.22
4.56667	-14.19	1.18
4.58333	-14.19	1.15
4.6	-14.26	1.07
4.61667	-14.31	1.03
4.63333	-14.28	1.1
4.65	-14.24	1.12
4.66667	-14.26	1.12
4.68333	-14.29	1.13
4.7	-14.31	1.1
4.71667	-14.32	1.08
4.73333	-14.3	1.04
4.75	-14.29	1.03
4.76667	-14.34	1.12
4.78333	-14.36	1.16
4.8	-14.33	1.13
4.81667	-14.34	1.05
4.83333	-14.36	1.01
4.85	-14.33	0.97
4.86667	-14.31	0.93
4.88333	-14.29	0.99
4.9	-14.31	1.09
4.91667	-14.36	1.12
4.93333	-14.33	1.09
4.95	-14.32	1.05
4.96667	-14.34	1.05
4.98333	-14.32	1.05
5	-14.24	1.03
5.01667	-14.2	1
5.03333	-14.23	0.95
5.05	-14.3	0.97
5.06667	-14.29	0.98
5.08333	-14.28	0.92
5.1	-14.3	0.91
5.11667	-14.34	0.94
5.13333	-14.41	0.87
5.15	-14.47	0.82
5.16667	-14.45	0.91
5.18333	-14.38	1.02
5.2	-14.43	1.06
5.21667	-14.47	1.03
5.23333	-14.45	1.01
5.25	-14.39	1.04
5.26667	-14.34	1.06
5.28333	-14.33	1
5.3	-14.32	0.9
5.31667	-14.34	0.98
5.33333	-14.36	1.04
5.35	-14.4	1
5.36667	-14.42	0.99
5.38333	-14.43	0.99
5.4	-14.43	1
5.41667	-14.38	1.02
5.43333	-14.34	0.98
5.45	-14.3	0.93
5.46667	-14.32	0.89
5.48333	-14.4	0.91
5.5	-14.4	0.95
5.51667	-14.38	1.01
5.53333	-14.37	1.04
5.55	-14.3	0.98
5.56667	-14.21	0.96
5.58333	-14.25	0.98
5.6	-14.31	0.97
5.61667	-14.32	0.98
5.63333	-14.34	1.07
5.65	-14.36	1.06
5.66667	-14.38	1.02
5.68333	-14.4	1.06
5.7	-14.43	1.05
5.71667	-14.44	1.02
5.73333	-14.42	1.03
5.75	-14.42	1.04
5.76667	-14.45	1.02
5.78333	-14.44	1.05
5.8	-14.33	1.07
5.81667	-14.35	1.02
5.83333	-14.35	1.05
5.85	-14.32	1.11
5.86667	-14.39	1.04
5.88333	-14.46	0.99
5.9	-14.44	1.03
5.91667	-14.36	1.1
5.93333	-14.32	1.11
5.95	-14.37	1.1
5.96667	-14.43	1.08
5.98333	-14.37	0.99
6	-14.31	0.95
6.01667	-14.37	0.99
6.03333	-14.4	0.95
6.05	-14.32	0.97
6.06667	-14.35	1.06
6.08333	-14.34	1.09
6.1	-14.3	1.13
6.11667	-14.31	1.11
6.13333	-14.29	1.07
6.15	-14.23	1.09
6.16667	-14.22	1.05
6.18333	-14.25	1.07
6.2	-14.31	1.12
6.21667	-14.39	1.1
6.23333	-14.33	1.06
6.25	-14.27	1.08
6.26667	-14.34	1.04
6.28333	-14.33	1.02
6.3	-14.26	1.06
6.31667	-14.23	1.08
6.33333	-14.21	1.04
6.35	-14.21	1.03
6.36667	-14.21	1.04
6.38333	-14.22	1.05
6.4	-14.23	0.99
6.41667	-14.2	0.95
6.43333	-14.17	0.99
6.45	-14.2	1.04
6.46667	-14.22	0.98
6.48333	-14.24	1.08
6.5	-14.3	1.17
6.51667	-14.34	1.11
6.53333	-14.38	1.06
6.55	-14.36	1.08
6.56667	-14.29	1.09
6.58333	-14.27	1.1
6.6	-14.27	1.12
6.61667	-14.37	1.11
6.63333	-14.46	1.08
6.65	-14.37	1.09
6.66667	-14.27	1.08
6.68333	-14.24	1.08
6.7	-14.2	1.13
6.71667	-14.16	1.12
6.73333	-14.16	1.08
6.75	-14.17	0.96
6.76667	-14.15	0.91
6.78333	-14.17	0.93
6.8	-14.21	0.92
6.81667	-14.2	0.92
6.83333	-14.21	1.08
6.85	-14.14	1.16
6.86667	-14.06	1.17
6.88333	-14.09	1.18
6.9	-14.17	1.13
6.91667	-14.22	1.06
6.93333	-14.26	1.08
6.95	-14.3	1.11
6.96667	-14.25	1.05
6.98333	-14.16	1.01
7	-14.12	1.02
7.01667	-14.11	1.08
7.03333	-14.11	1.1
7.05	-14.1	1.08
7.06667	-14.11	1.02
7.08333	-14.09	1
7.1	-14.08	1.06
7.11667	-14.14	1.09
7.13333	-14.14	1.11
7.15	-14.18	1.14
7.16667	-14.18	1.08
7.18333	-14.12	1.02
7.2	-14.09	1.06
7.21667	-14.13	1.09
7.23333	-14.15	1.07
7.25	-14.14	1.05
7.26667	-14.11	1.06
7.28333	-14.14	1.11
7.3	-14.18	1.18
7.31667	-14.14	1.19
7.33333	-14.11	1.16
7.35	-14.09	1.18
7.36667	-14.12	1.2
7.38333	-14.14	1.23
7.4	-14.12	1.3
7.41667	-14.08	1.29
7.43333	-13.97	1.22
7.45	-13.99	1.19
7.46667	-14.11	1.19
7.48333	-14.15	1.18
7.5	-14.12	1.24
7.51667	-14.02	1.24
7.53333	-14.03	1.2
7.55	-14.07	1.23
7.56667	-13.95	1.25
7.58333	-13.86	1.28
7.6	-13.96	1.3
7.61667	-13.96	1.27
7.63333	-13.87	1.28
7.65	-13.8	1.35
7.66667	-13.77	1.33
7.68333	-13.73	1.29
7.7	-13.67	1.22
7.71667	-13.64	1.12
7.73333	-13.61	1.1
7.75	-13.62	1.15
7.76667	-13.66	1.22
7.78333	-13.68	1.27
7.8	-13.66	1.24
7.81667	-13.7	1.24
7.83333	-13.7	1.22
7.85	-13.64	1.22
7.86667	-13.66	1.24
7.88333	-13.69	1.27
7.9	-13.71	1.26
7.91667	-13.75	1.21
7.93333	-13.73	1.19
7.95	-13.71	1.19
7.96667	-13.73	1.19
7.98333	-13.75	1.15
8	-13.84	1.21
8.01667	-13.94	1.28
8.03333	-13.99	1.33
8.05	-14.03	1.3
8.06667	-14.08	1.32
8.08333	-14.15	1.39
8.1	-14.18	1.42
8.11667	-14.2	1.42
8.13333	-14.24	1.35
8.15	-14.27	1.28
8.16667	-14.33	1.28
8.18333	-14.38	1.33
8.2	-14.44	1.37
8.21667	-14.41	1.33
8.23333	-14.34	1.28
8.25	-14.34	1.24
8.26667	-14.42	1.25
8.28333	-14.45	1.32
8.3	-14.44	1.36
8.31667	-14.57	1.3
8.33333	-14.62	1.22
8.35	-14.59	1.27
8.36667	-14.55	1.35
8.38333	-14.55	1.36
8.4	-14.63	1.36
8.41667	-14.68	1.39
8.43333	-14.65	1.39
8.45	-14.62	1.36
8.46667	-14.57	1.4
8.48333	-14.56	1.41
8.5	-14.6	1.39
8.51667	-14.66	1.38
8.53333	-14.64	1.43
8.55	-14.6	1.41
8.56667	-14.65	1.37
8.58333	-14.71	1.37
8.6	-14.69	1.36
8.61667	-14.67	1.34
8.63333	-14.66	1.34
8.65	-14.63	1.37
8.66667	-14.64	1.43
8.68333	-14.71	1.43
8.7	-14.75	1.39
8.71667	-14.72	1.38
8.73333	-14.68	1.38
8.75	-14.67	1.38
8.76667	-14.66	1.41
8.78333	-14.65	1.48
8.8	-14.71	1.47
8.81667	-14.75	1.4
8.83333	-14.78	1.37
8.85	-14.82	1.42
8.86667	-14.85	1.45
8.88333	-14.83	1.52
8.9	-14.76	1.52
8.91667	-14.7	1.47
8.93333	-14.72	1.54
8.95	-14.81	1.58
8.96667	-14.83	1.57
8.98333	-14.77	1.57
9	-14.77	1.55
9.01667	-14.73	1.57
9.03333	-14.7	1.57
9.05	-14.73	1.57
9.06667	-14.78	1.62
9.08333	-14.79	1.66
9.1	-14.8	1.68
9.11667	-14.79	1.7
9.13333	-14.75	1.72
9.15	-14.73	1.71
9.16667	-14.74	1.73
9.18333	-14.72	1.75
9.2	-14.75	1.76
9.21667	-14.78	1.76
9.23333	-14.75	1.79
9.25	-14.73	1.82
9.26667	-14.73	1.87
9.28333	-14.72	1.87
9.3	-14.67	1.86
9.31667	-14.66	1.93
9.33333	-14.59	1.9
9.35	-14.51	1.81
9.36667	-14.51	1.87
9.38333	-14.52	1.93
9.4	-14.44	1.91
9.41667	-14.36	1.88
9.43333	-14.36	1.93
9.45	-14.31	1.94
9.46667	-14.23	1.95
9.48333	-14.13	2
9.5	-14.05	2
9.51667	-14.03	1.98
9.53333	-13.96	1.97
9.55	-13.87	2.01
9.56667	-13.77	2.01
9.58333	-13.72	1.98
9.6	-13.72	2.03
9.61667	-13.76	2.03
9.63333	-13.72	2.01
9.65	-13.65	2
9.66667	-13.6	2.01
9.68333	-13.63	2.01
9.7	-13.61	2.08
9.71667	-13.54	2.12
9.73333	-13.54	2.05
9.75	-13.61	2
9.76667	-13.62	2.03
9.78333	-13.56	2.03
9.8	-13.6	1.99
9.81667	-13.7	1.98
9.83333	-13.79	2.01
9.85	-13.84	1.98
9.86667	-13.91	1.9
9.88333	-13.97	1.9
9.9	-14.01	1.97
9.91667	-14.04	2
9.93333	-14.12	1.99
9.95	-14.21	1.98
9.96667	-14.23	1.98
9.98333	-14.24	2.02
10	-14.36	2.08
10.0167	-14.45	2.01
10.0333	-14.5	1.9
10.05	-14.55	1.91
10.0667	-14.61	2
10.0833	-14.67	2.04
10.1	-14.69	1.99
10.1167	-14.64	2
10.1333	-14.6	1.99
10.15	-14.69	1.97
10.1667	-14.72	1.93
10.1833	-14.76	1.9
10.2	-14.76	1.92
10.2167	-14.73	1.95
10.2333	-14.77	1.96
10.25	-14.82	2.01
10.2667	-14.89	1.99
10.2833	-14.98	1.95
10.3	-15	1.98
10.3167	-14.97	1.97
10.3333	-14.99	1.87
10.35	-15.04	1.84
10.3667	-15.05	1.86
10.3833	-15.06	1.82
10.4	-15.13	1.79
10.4167	-15.15	1.8
10.4333	-15.17	1.85
10.45	-15.18	1.84
10.4667	-15.16	1.84
10.4833	-15.14	1.86
10.5	-15.16	1.88
10.5167	-15.07	1.87
10.5333	-15.06	1.83
10.55	-15.13	1.85
10.5667	-15.12	1.96
10.5833	-15.15	2
10.6	-15.19	1.97
10.6167	-15.18	1.93
10.6333	-15.18	1.93
10.65	-15.14	1.99
10.6667	-15.03	2.11
10.6833	-14.99	2.25
10.7	-14.98	2.29
10.7167	-15	2.29
10.7333	-15.06	2.4
10.75	-15.01	2.5
10.7667	-14.93	2.54
10.7833	-14.89	2.57
10.8	-14.86	2.66
10.8167	-14.83	2.75
10.8333	-14.75	2.8
10.85	-14.72	2.95
10.8667	-14.66	3.14
10.8833	-14.55	3.31
10.9	-14.5	3.48
10.9167	-14.47	3.57
10.9333	-14.51	3.68
10.95	-14.49	3.9
10.9667	-14.47	4.18
10.9833	-14.48	4.35
11	-14.45	4.42
11.0167	-14.46	4.58
11.0333	-14.47	4.81
11.05	-14.47	4.96
11.0667	-14.55	5.07
11.0833	-14.58	5.2
11.1	-14.54	5.28
11.1167	-14.54	5.3
11.1333	-14.59	5.36
11.15	-14.67	5.42
11.1667	-14.71	5.4
11.1833	-14.74	5.37
11.2	-14.79	5.35
11.2167	-14.83	5.28
11.2333	-14.92	5.25
11.25	-14.98	5.23
11.2667	-14.92	5.16
11.2833	-14.96	5.06
11.3	-15.05	4.98
11.3167	-15.05	4.94
11.3333	-15.06	4.98
11.35	-15.1	4.9
11.3667	-15.1	4.73
11.3833	-15.1	4.61
11.4	-15.1	4.53
11.4167	-15	4.45
11.4333	-14.92	4.4
11.45	-14.96	4.39
11.4667	-14.96	4.38
11.4833	-14.98	4.32
11.5	-15.05	4.25
11.5167	-15.16	4.18
11.5333	-15.17	4.13
11.55	-15.14	4.06
11.5667	-15.2	4
11.5833	-15.26	3.99
11.6	-15.19	3.95
11.6167	-15.17	3.91
11.6333	-15.21	3.88
11.65	-15.17	3.84
11.6667	-15.09	3.76
11.6833	-15.03	3.63
11.7	-15.08	3.53
11.7167	-15.13	3.54
11.7333	-15.13	3.53
11.75	-15.13	3.51
11.7667	-15.13	3.52
11.7833	-15.13	3.5
11.8	-15.12	3.45
11.8167	-15.13	3.45
11.8333	-15.09	3.4
11.85	-15.11	3.37
11.8667	-15.11	3.36
11.8833	-14.99	3.33
11.9	-14.88	3.29
11.9167	-14.88	3.27
11.9333	-14.88	3.26
11.95	-14.83	3.28
11.9667	-14.79	3.3
11.9833	-14.77	3.32
12	-14.76	3.32
12.0167	-14.73	3.23
12.0333	-14.71	3.13
12.05	-14.72	3.15
12.0667	-14.63	3.2
12.0833	-14.5	3.23
12.1	-14.45	3.25
12.1167	-14.43	3.24
12.1333	-14.41	3.27
12.15	-14.42	3.27
12.1667	-14.44	3.24
12.1833	-14.51	3.28
12.2	-14.48	3.31
12.2167	-14.43	3.33
12.2333	-14.38	3.31
12.25	-14.3	3.23
12.2667	-14.24	3.27
12.2833	-14.18	3.33
12.3	-14.12	3.32
12.3167	-14.09	3.36
12.3333	-14.04	3.45
12.35	-13.97	3.48
12.3667	-13.88	3.46
12.3833	-13.83	3.46
12.4	-13.84	3.51
12.4167	-13.83	3.58
12.4333	-13.77	3.58
12.45	-13.66	3.54
12.4667	-13.61	3.61
12.4833	-13.64	3.71
12.5	-13.6	3.67
12.5167	-13.55	3.55
12.5333	-13.53	3.55
12.55	-13.44	3.63
12.5667	-13.37	3.66
12.5833	-13.39	3.67
12.6	-13.44	3.68
12.6167	-13.33	3.7
12.6333	-13.22	3.69
12.65	-13.18	3.65
12.6667	-13.09	3.63
12.6833	-12.98	3.57
12.7	-12.9	3.56
12.7167	-12.8	3.64
12.7333	-12.77	3.67
12.75	-12.73	3.66
12.7667	-12.71	3.64
12.7833	-12.67	3.62
12.8	-12.61	3.62
12.8167	-12.48	3.63
12.8333	-12.39	3.61
12.85	-12.34	3.54
12.8667	-12.29	3.43
12.8833	-12.24	3.35
12.9	-12.13	3.3
12.9167	-12.04	3.27
12.9333	-11.93	3.29
12.95	-11.77	3.28
12.9667	-11.72	3.27
12.9833	-11.68	3.26
13	-11.64	3.23
13.0167	-11.64	3.2
13.0333	-11.54	3.11
13.05	-11.4	3.02
13.0667	-11.27	3
13.0833	-11.19	3.06
13.1	-11.08	3.11
13.1167	-10.93	3.14
13.1333	-10.81	3.17
13.15	-10.66	3.18
13.1667	-10.54	3.08
13.1833	-10.43	3.04
13.2	-10.24	3.05
13.2167	-10.09	3.07
13.2333	-9.95	3.06
13.25	-9.75	3.1
13.2667	-9.52	3.21
13.2833	-9.25	3.28
13.3	-9.01	3.33
13.3167	-8.79	3.39
13.3333	-8.52	3.45
13.35	-8.21	3.49
13.3667	-7.89	3.65
13.3833	-7.53	3.86
13.4	-7.1	4.11
13.4167	-6.63	4.41
13.4333	-6.15	4.6
13.45	-5.6	4.8
13.4667	-4.99	5.13
13.4833	-4.4	5.56
13.5	-3.78	5.99
13.5167	-3.07	6.36
13.5333	-2.19	6.81
13.55	-1.22	7.38
13.5667	-0.22	7.95
13.5833	0.87	8.55
13.6	2.03	9.22
13.6167	3.26	10.06
13.6333	4.57	10.97
13.65	6	11.87
13.6667	7.56	12.81
13.6833	9.27	13.92
13.7	11.12	15.12
13.7167	13.09	16.45
13.7333	15.18	17.83
13.75	17.45	19.28
13.7667	19.83	20.9
13.7833	22.24	22.64
13.8	24.79	24.42
13.8167	27.56	26.25
13.8333	30.52	28.28
13.85	33.67	30.42
13.8667	36.93	32.6
13.8833	40.22	34.94
13.9	43.67	37.43
13.9167	47.37	40.01
13.9333	51.23	42.68
13.95	55.19	45.5
13.9667	59.2	48.35
13.9833	63.28	51.29
14	67.46	54.37
14.0167	71.8	57.54
14.0333	76.32	60.76
14.05	80.87	64.03
14.0667	85.42	67.44
14.0833	90.03	70.89
14.1	94.76	74.32
14.1167	99.53	77.88
14.1333	104.29	81.56
14.15	109.11	85.14
14.1667	113.85	88.66
14.1833	118.53	92.23
14.2	123.17	95.9
14.2167	127.8	99.55
14.2333	132.41	103.08
14.25	136.99	106.62
14.2667	141.39	110.05
14.2833	145.52	113.38
14.3	149.57	116.72
14.3167	153.5	119.97
14.3333	157.2	123.07
14.35	160.77	126.01
14.3667	164.22	128.85
14.3833	167.44	131.65
14.4	170.37	134.35
14.4167	173.11	136.86
14.4333	175.63	139.13
14.45	177.92	141.26
14.4667	179.92	143.33
14.4833	181.61	145.16
14.5	183.05	146.76
14.5167	184.26	148.22
14.5333	185.27	149.54
14.55	186.13	150.69
14.5667	186.69	151.58
14.5833	186.95	152.29
14.6	186.86	152.81
14.6167	186.45	153.17
14.6333	185.93	153.35
14.65	185.28	153.33
14.6667	184.31	153.11
14.6833	182.97	152.75
14.7	181.52	152.24
14.7167	179.88	151.6
14.7333	178.01	150.79
14.75	175.95	149.73
14.7667	173.7	148.44
14.7833	171.24	147.09
14.8	168.66	145.64
14.8167	165.98	144.04
14.8333	163.16	142.18
14.85	160.25	140.23
14.8667	157.25	138.34
14.8833	154.08	136.29
14.9	150.8	134.02
14.9167	147.5	131.69
14.9333	144.05	129.36
14.95	140.51	126.94
14.9667	136.97	124.46
14.9833	133.36	121.95
15	129.78	119.43
15.0167	126.18	116.85
15.0333	122.51	114.12
15.05	118.96	111.33
15.0667	115.48	108.61
15.0833	111.92	105.98
15.1	108.28	103.33
15.1167	104.72	100.59
15.1333	101.33	97.82
15.15	97.89	95.09
15.1667	94.42	92.43
15.1833	91.02	89.73
15.2	87.73	87.04
15.2167	84.5	84.37
15.2333	81.43	81.75
15.25	78.38	79.16
15.2667	75.36	76.61
15.2833	72.4	74.21
15.3	69.47	71.83
15.3167	66.61	69.38
15.3333	63.81	66.96
15.35	61.11	64.59
15.3667	58.54	62.36
15.3833	56.06	60.23
15.4	53.63	58.11
15.4167	51.31	56.08
15.4333	48.99	54.11
15.45	46.71	52.03
15.4667	44.54	49.96
15.4833	42.43	48.08
15.5	40.4	46.28
15.5167	38.53	44.49
15.5333	36.75	42.79
15.55	34.94	41.15
15.5667	33.23	39.5
15.5833	31.6	37.9
15.6	29.97	36.38
15.6167	28.39	34.98
15.6333	26.89	33.66
15.65	25.43	32.32
15.6667	24.12	30.95
15.6833	22.8	29.65
15.7	21.41	28.43
15.7167	20.15	27.24
15.7333	19.01	26.09
15.75	17.88	25.08
15.7667	16.84	24.04
15.7833	15.87	22.94
15.8	14.87	22.02
15.8167	13.92	21.13
15.8333	13.07	20.2
15.85	12.23	19.32
15.8667	11.32	18.5
15.8833	10.35	17.69
15.9	9.46	16.93
15.9167	8.68	16.27
15.9333	7.99	15.63
15.95	7.33	14.94
15.9667	6.7	14.2
15.9833	6.04	13.56
16	5.38	12.91
16.0167	4.75	12.31
16.0333	4.17	11.86
16.05	3.64	11.38
16.0667	3.11	10.88
16.0833	2.55	10.39
16.1	2.04	9.93
16.1167	1.58	9.48
16.1333	1.1	9.02
16.15	0.62	8.63
16.1667	0.12	8.25
16.1833	-0.33	7.92
16.2	-0.73	7.59
16.2167	-1.05	7.27
16.2333	-1.38	6.96
16.25	-1.75	6.62
16.2667	-2.1	6.26
16.2833	-2.47	5.97
16.3	-2.84	5.72
16.3167	-3.15	5.52
16.3333	-3.55	5.22
16.35	-3.98	4.94
16.3667	-4.26	4.78
16.3833	-4.5	4.56
16.4	-4.78	4.25
16.4167	-5.05	4.01
16.4333	-5.33	3.83
16.45	-5.58	3.68
16.4667	-5.79	3.52
16.4833	-6.06	3.42
16.5	-6.31	3.29
16.5167	-6.57	3.11
16.5333	-6.86	2.91
16.55	-7.11	2.71
16.5667	-7.32	2.56
16.5833	-7.51	2.44
16.6	-7.7	2.31
16.6167	-7.98	2.19
16.6333	-8.21	2.08
16.65	-8.4	1.99
16.6667	-8.59	1.88
16.6833	-8.73	1.78
16.7	-8.92	1.75
16.7167	-9.07	1.69
16.7333	-9.15	1.58
16.75	-9.36	1.45
16.7667	-9.56	1.38
16.7833	-9.7	1.32
16.8	-9.86	1.25
16.8167	-10.02	1.21
16.8333	-10.14	1.14
16.85	-10.28	1.02
16.8667	-10.43	0.99
16.8833	-10.52	0.94
16.9	-10.61	0.84
16.9167	-10.74	0.8
16.9333	-10.88	0.8
16.95	-11.02	0.76
16.9667	-11.23	0.69
16.9833	-11.36	0.66
17	-11.44	0.65
17.0167	-11.53	0.55
17.0333	-11.62	0.45
17.05	-11.72	0.47
17.0667	-11.84	0.48
17.0833	-12.01	0.45
17.1	-12.1	0.43
17.1167	-12.13	0.43
17.1333	-12.15	0.47
17.15	-12.22	0.47
17.1667	-12.29	0.43
17.1833	-12.42	0.37
17.2	-12.56	0.39
17.2167	-12.65	0.56
17.2333	-12.63	0.63
17.25	-12.68	0.62
17.2667	-12.83	0.63
17.2833	-12.98	0.6
17.3	-13.04	0.55
17.3167	-13.06	0.55
17.3333	-13.06	0.63
17.35	-13.11	0.72
17.3667	-13.21	0.78
17.3833	-13.29	0.86
17.4	-13.27	0.94
17.4167	-13.28	1.04
17.4333	-13.34	1.07
17.45	-13.41	1.09
17.4667	-13.48	1.25
17.4833	-13.55	1.35
17.5	-13.64	1.38
17.5167	-13.71	1.44
17.5333	-13.72	1.43
17.55	-13.77	1.55
17.5667	-13.84	1.72
17.5833	-13.85	1.82
17.6	-13.88	1.89
17.6167	-13.94	1.99
17.6333	-13.93	2.15
17.65	-13.94	2.36
17.6667	-14.03	2.51
17.6833	-14.12	2.61
17.7	-14.2	2.68
17.7167	-14.19	2.7
17.7333	-14.17	2.75
17.75	-14.15	2.87
17.7667	-14.17	3.05
17.7833	-14.2	3.15
17.8	-14.24	3.18
17.8167	-14.34	3.29
17.8333	-14.37	3.29
17.85	-14.38	3.28
17.8667	-14.48	3.38
17.8833	-14.56	3.45
17.9	-14.57	3.52
17.9167	-14.6	3.58
17.9333	-14.63	3.66
17.95	-14.64	3.74
17.9667	-14.6	3.69
17.9833	-14.6	3.65
18	-14.63	3.68
18.0167	-14.72	3.75
18.0333	-14.81	3.69
18.05	-14.78	3.51
18.0667	-14.77	3.47
18.0833	-14.88	3.57
18.1	-14.95	3.59
18.1167	-14.92	3.53
18.1333	-14.85	3.51
18.15	-14.85	3.42
18.1667	-14.84	3.34
18.1833	-14.88	3.29
18.2	-14.97	3.21
18.2167	-15	3.1
18.2333	-14.99	3.03
18.25	-15	3.03
18.2667	-15.05	2.98
18.2833	-15.08	2.82
18.3	-15.08	2.76
18.3167	-15.1	2.7
18.3333	-15.14	2.58
18.35	-15.2	2.47
18.3667	-15.24	2.41
18.3833	-15.22	2.37
18.4	-15.13	2.29
18.4167	-15.06	2.19
18.4333	-15.15	2.12
18.45	-15.24	2.06
18.4667	-15.23	1.93
18.4833	-15.17	1.81
18.5	-15.21	1.67
18.5167	-15.34	1.55
18.5333	-15.38	1.47
18.55	-15.3	1.42
18.5667	-15.29	1.3
18.5833	-15.31	1.23
18.6	-15.3	1.16
18.6167	-15.3	1.11
18.6333	-15.24	1.12
18.65	-15.22	1.12
18.6667	-15.24	1.01
18.6833	-15.24	0.92
18.7	-15.3	0.88
18.7167	-15.28	0.83
18.7333	-15.23	0.76
18.75	-15.22	0.7
18.7667	-15.28	0.64
18.7833	-15.29	0.57
18.8	-15.21	0.52
18.8167	-15.23	0.47
18.8333	-15.34	0.41
18.85	-15.35	0.35
18.8667	-15.26	0.35
18.8833	-15.19	0.39
18.9	-15.12	0.37
18.9167	-15.11	0.29
18.9333	-15.2	0.18
18.95	-15.23	0.17
18.9667	-15.22	0.17
18.9833	-15.25	0.22
19	-15.24	0.19
19.0167	-15.2	0.09
19.0333	-15.15	0.05
19.05	-15.13	0.05
19.0667	-15.19	0.05
19.0833	-15.25	0.08
19.1	-15.23	0.06
19.1167	-15.16	-0.01
19.1333	-15.16	-0.07
19.15	-15.17	-0.11
19.1667	-15.12	-0.09
19.1833	-15.08	-0.08
19.2	-15.13	-0.08
19.2167	-15.19	-0.07
19.2333	-15.19	-0.11
19.25	-15.17	-0.1
19.2667	-15.18	-0.15
19.2833	-15.16	-0.26
19.3	-15.15	-0.3
19.3167	-15.16	-0.23
19.3333	-15.2	-0.18
19.35	-15.31	-0.23
19.3667	-15.39	-0.19
19.3833	-15.34	-0.09
19.4	-15.25	-0.13
19.4167	-15.24	-0.25
19.4333	-15.24	-0.25
19.45	-15.24	-0.28
19.4667	-15.31	-0.3
19.4833	-15.39	-0.31
19.5	-15.37	-0.31
19.5167	-15.33	-0.28
19.5333	-15.32	-0.31
19.55	-15.3	-0.3
19.5667	-15.29	-0.3
19.5833	-15.28	-0.33
19.6	-15.29	-0.35
19.6167	-15.36	-0.35
19.6333	-15.44	-0.38
19.65	-15.44	-0.44
19.6667	-15.4	-0.45
19.6833	-15.38	-0.41
19.7	-15.41	-0.39
19.7167	-15.51	-0.39
19.7333	-15.61	-0.29
19.75	-15.6	-0.29
19.7667	-15.56	-0.38
19.7833	-15.52	-0.37
19.8	-15.5	-0.3
19.8167	-15.48	-0.29
19.8333	-15.49	-0.3
19.85	-15.51	-0.35
19.8667	-15.48	-0.41
19.8833	-15.45	-0.39
19.9	-15.47	-0.33
19.9167	-15.5	-0.3
19.9333	-15.5	-0.32
19.95	-15.53	-0.32
19.9667	-15.57	-0.26
19.9833	-15.55	-0.32
20	-15.54	-0.37
20.0167	-15.57	-0.36
20.0333	-15.61	-0.35
20.05	-15.65	-0.34
20.0667	-15.69	-0.33
20.0833	-15.71	-0.33
20.1	-15.63	-0.27
20.1167	-15.55	-0.29
20.1333	-15.53	-0.31
20.15	-15.57	-0.34
20.1667	-15.66	-0.33
20.1833	-15.61	-0.27
20.2	-15.59	-0.24
20.2167	-15.62	-0.26
20.2333	-15.59	-0.29
20.25	-15.62	-0.31
20.2667	-15.63	-0.31
20.2833	-15.61	-0.33
20.3	-15.58	-0.32
20.3167	-15.58	-0.27
20.3333	-15.61	-0.27
20.35	-15.62	-0.29
20.3667	-15.66	-0.27
20.3833	-15.64	-0.25
20.4	-15.6	-0.24
20.4167	-15.57	-0.23
20.4333	-15.54	-0.27
20.45	-15.56	-0.28
20.4667	-15.57	-0.31
20.4833	-15.58	-0.31
20.5	-15.58	-0.24
20.5167	-15.61	-0.21
20.5333	-15.61	-0.22
20.55	-15.56	-0.18
20.5667	-15.54	-0.2
20.5833	-15.54	-0.22
20.6	-15.55	-0.23
20.6167	-15.57	-0.19
20.6333	-15.53	-0.16
20.65	-15.47	-0.17
20.6667	-15.48	-0.2
20.6833	-15.51	-0.24
20.7	-15.5	-0.27
20.7167	-15.56	-0.26
20.7333	-15.66	-0.25
20.75	-15.67	-0.22
20.7667	-15.63	-0.2
20.7833	-15.6	-0.19
20.8	-15.63	-0.13
20.8167	-15.63	-0.11
20.8333	-15.52	-0.13
20.85	-15.5	-0.18
20.8667	-15.55	-0.22
20.8833	-15.6	-0.22
20.9	-15.58	-0.2
20.9167	-15.59	-0.18
20.9333	-15.59	-0.19
20.95	-15.56	-0.16
20.9667	-15.58	-0.18
20.9833	-15.64	-0.17
21	-15.69	-0.12
21.0167	-15.65	-0.08
21.0333	-15.61	-0.11
21.05	-15.66	-0.11
21.0667	-15.68	-0.09
21.0833	-15.58	-0.07
21.1	-15.47	-0.05
21.1167	-15.47	-0.04
21.1333	-15.51	-0.06
21.15	-15.58	-0.06
21.1667	-15.65	-0.02
21.1833	-15.67	-0.05
21.2	-15.66	-0.04
21.2167	-15.68	0.06
21.2333	-15.63	0.09
21.25	-15.58	0.09
21.2667	-15.56	0.01
21.2833	-15.64	-0.08
21.3	-15.71	-0.03
21.3167	-15.66	-0.03
21.3333	-15.6	-0.06
21.35	-15.53	-0.01
21.3667	-15.5	0.01
21.3833	-15.56	-0.01
21.4	-15.58	0
21.4167	-15.6	-0.01
21.4333	-15.59	-0.05
21.45	-15.56	-0.01
21.4667	-15.56	0.06
21.4833	-15.52	0.03
21.5	-15.5	0.03
21.5167	-15.53	0.05
21.5333	-15.55	0.05
21.55	-15.49	0.11
21.5667	-15.42	0.15
21.5833	-15.38	0.14
21.6	-15.4	0.11
21.6167	-15.48	0.11
21.6333	-15.56	0.12
21.65	-15.53	0.11
21.6667	-15.45	0.12
21.6833	-15.45	0.18
21.7	-15.49	0.18
21.7167	-15.51	0.08
21.7333	-15.47	0.07
21.75	-15.45	0.11
21.7667	-15.5	0.16
21.7833	-15.53	0.19
21.8	-15.51	0.19
21.8167	-15.46	0.16
21.8333	-15.47	0.14
21.85	-15.5	0.18
21.8667	-15.52	0.23
21.8833	-15.49	0.23
21.9	-15.45	0.24
21.9167	-15.42	0.26
21.9333	-15.45	0.27
21.95	-15.42	0.24
21.9667	-15.39	0.21
21.9833	-15.41	0.18
22	-15.37	0.2
22.0167	-15.35	0.17
22.0333	-15.39	0.11
22.05	-15.38	0.16
22.0667	-15.32	0.26
22.0833	-15.31	0.29
22.1	-15.32	0.21
22.1167	-15.35	0.15
22.1333	-15.3	0.2
22.15	-15.27	0.25
22.1667	-15.31	0.23
22.1833	-15.35	0.17
22.2	-15.3	0.11
22.2167	-15.17	0.09
22.2333	-15.11	0.14
22.25	-15.21	0.16
22.2667	-15.27	0.09
22.2833	-15.27	0.08
22.3	-15.24	0.13
22.3167	-15.14	0.13
22.3333	-15.15	0.06
22.35	-15.15	0.03
22.3667	-15.14	0.05
22.3833	-15.1	0.09
22.4	-15.04	0.14
22.4167	-15.02	0.16
22.4333	-15.09	0.12
22.45	-15.17	0.12
22.4667	-15.1	0.12
22.4833	-15.01	0.08
22.5	-14.99	0.15
22.5167	-15	0.2
22.5333	-15	0.16
22.55	-14.96	0.15
22.5667	-14.92	0.15
22.5833	-14.9	0.15
22.6	-14.88	0.21
22.6167	-14.92	0.22
22.6333	-14.93	0.13
22.65	-14.85	0.12
22.6667	-14.89	0.14
22.6833	-14.93	0.1
22.7	-14.87	0.13
22.7167	-14.84	0.12
22.7333	-14.85	0.03
22.75	-14.87	-0.01
22.7667	-14.92	-0.03
22.7833	-14.95	-0.04
22.8	-14.88	-0.02
22.8167	-14.82	-0.04
22.8333	-14.75	-0.03
22.85	-14.78	0.04
22.8667	-14.91	0.12
22.8833	-14.91	0.12
22.9	-14.84	0.09
22.9167	-14.85	0.11
22.9333	-14.88	0.12
22.95	-14.82	0.1
22.9667	-14.75	0.05
22.9833	-14.77	-0.02
23	-14.8	-0.04
23.0167	-14.81	-0.01
23.0333	-14.84	0
23.05	-14.82	-0.04
23.0667	-14.78	-0.06
23.0833	-14.77	-0.09
23.1	-14.78	-0.05
23.1167	-14.78	0.03
23.1333	-14.79	0.01
23.15	-14.81	-0.07
23.1667	-14.83	-0.1
23.1833	-14.89	-0.11
23.2	-14.91	-0.11
23.2167	-14.9	-0.07
23.2333	-14.86	-0.1
23.25	-14.79	-0.13
23.2667	-14.79	-0.1
23.2833	-14.84	-0.06
23.3	-14.86	0
23.3167	-14.91	-0.01
23.3333	-14.93	-0.12
23.35	-14.85	-0.17
23.3667	-14.84	-0.18
23.3833	-14.94	-0.18
23.4	-14.97	-0.19
23.4167	-14.95	-0.22
23.4333	-15.01	-0.22
23.45	-15.06	-0.25
23.4667	-14.98	-0.27
23.4833	-14.91	-0.23
23.5	-14.97	-0.21
23.5167	-15.06	-0.21
23.5333	-15.07	-0.19
23.55	-15.05	-0.27
23.5667	-15.06	-0.31
23.5833	-15.14	-0.26
23.6	-15.23	-0.28
23.6167	-15.23	-0.3
23.6333	-15.22	-0.25
23.65	-15.24	-0.26
23.6667	-15.24	-0.23
23.6833	-15.24	-0.15
23.7	-15.22	-0.18
23.7167	-15.26	-0.22
23.7333	-15.33	-0.19
23.75	-15.4	-0.27
23.7667	-15.34	-0.32
23.7833	-15.24	-0.31
23.8	-15.29	-0.31
23.8167	-15.36	-0.3
23.8333	-15.42	-0.3
23.85	-15.46	-0.35
23.8667	-15.45	-0.33
23.8833	-15.42	-0.28
23.9	-15.47	-0.27
23.9167	-15.59	-0.26
23.9333	-15.67	-0.24
23.95	-15.7	-0.23
23.9667	-15.65	-0.21
23.9833	-15.59	-0.26
24	-15.57	-0.34
24.0167	-15.62	-0.29
24.0333	-15.65	-0.25
24.05	-15.63	-0.32
24.0667	-15.64	-0.43
24.0833	-15.71	-0.45
24.1	-15.81	-0.39
24.1167	-15.81	-0.41
24.1333	-15.79	-0.37
24.15	-15.79	-0.28
24.1667	-15.89	-0.3
24.1833	-15.91	-0.3
24.2	-15.82	-0.29
24.2167	-15.8	-0.38
24.2333	-15.85	-0.45
24.25	-15.87	-0.4
24.2667	-15.89	-0.38
24.2833	-15.91	-0.44
24.3	-15.85	-0.41
24.3167	-15.81	-0.4
24.3333	-15.87	-0.43
24.35	-15.91	-0.44
24.3667	-15.97	-0.42
24.3833	-16.02	-0.39
24.4	-16.03	-0.37
24.4167	-16.06	-0.41
24.4333	-16.04	-0.45
24.45	-16.09	-0.47
24.4667	-16.12	-0.47
24.4833	-16.05	-0.41
24.5	-16.09	-0.44
24.5167	-16.14	-0.51
24.5333	-16.13	-0.48
24.55	-16.15	-0.42
24.5667	-16.13	-0.38
24.5833	-16.15	-0.39
24.6	-16.24	-0.41
24.6167	-16.2	-0.4
24.6333	-16.12	-0.43
24.65	-16.12	-0.47
24.6667	-16.19	-0.47
24.6833	-16.18	-0.44
24.7	-16.16	-0.43
24.7167	-16.1	-0.45
24.7333	-16.11	-0.46
24.75	-16.15	-0.43
24.7667	-16.2	-0.38
24.7833	-16.25	-0.43
24.8	-16.27	-0.44
24.8167	-16.29	-0.41
24.8333	-16.25	-0.46
24.85	-16.24	-0.51
24.8667	-16.3	-0.46
24.8833	-16.3	-0.44
24.9	-16.27	-0.5
24.9167	-16.27	-0.53
24.9333	-16.29	-0.58
24.95	-16.28	-0.62
24.9667	-16.32	-0.55
24.9833	-16.35	-0.54
25	-16.31	-0.6
25.0167	-16.32	-0.71
25.0333	-16.36	-0.68
25.05	-16.34	-0.55
25.0667	-16.24	-0.53
25.0833	-16.2	-0.58
25.1	-16.24	-0.57
25.1167	-16.29	-0.55
25.1333	-16.3	-0.59
25.15	-16.28	-0.61
25.1667	-16.31	-0.55
25.1833	-16.35	-0.48
25.2	-16.34	-0.46
25.2167	-16.31	-0.53
25.2333	-16.27	-0.64
25.25	-16.17	-0.67
25.2667	-16.11	-0.63
25.2833	-16.14	-0.57
25.3	-16.12	-0.54
25.3167	-16.03	-0.6
25.3333	-15.99	-0.6
25.35	-16.03	-0.59
25.3667	-16.03	-0.63
25.3833	-16.04	-0.65
25.4	-16.02	-0.67
25.4167	-15.96	-0.74
25.4333	-15.96	-0.74
25.45	-15.99	-0.73
25.4667	-15.95	-0.8
25.4833	-15.91	-0.83
25.5	-15.92	-0.84
25.5167	-15.93	-0.81
25.5333	-15.92	-0.85
25.55	-15.96	-0.96
25.5667	-16.06	-0.98
25.5833	-16.09	-0.99
25.6	-16.03	-1
25.6167	-16	-0.97
25.6333	-16.02	-0.93
25.65	-16.02	-0.96
25.6667	-16.05	-1.05
25.6833	-16.07	-1.11
25.7	-16.08	-1.17
25.7167	-16.06	-1.22
25.7333	-16.06	-1.26
25.75	-16.09	-1.3
25.7667	-16.14	-1.3
25.7833	-16.17	-1.23
25.8	-16.21	-1.24
25.8167	-16.3	-1.24
25.8333	-16.33	-1.18
25.85	-16.28	-1.24
25.8667	-16.26	-1.31
25.8833	-16.34	-1.31
25.9	-16.39	-1.31
25.9167	-16.45	-1.25
25.9333	-16.52	-1.22
25.95	-16.55	-1.24
25.9667	-16.51	-1.31
25.9833	-16.48	-1.31
26	-16.55	-1.27
26.0167	-16.59	-1.22
26.0333	-16.52	-1.16
26.05	-16.48	-1.09
26.0667	-16.5	-1.12
26.0833	-16.5	-1.1
26.1	-16.52	-0.99
26.1167	-16.56	-0.92
26.1333	-16.58	-0.86
26.15	-16.58	-0.79
26.1667	-16.56	-0.68
26.1833	-16.51	-0.6
26.2	-16.47	-0.5
26.2167	-16.49	-0.43
26.2333	-16.53	-0.38
26.25	-16.54	-0.32
26.2667	-16.49	-0.3
26.2833	-16.47	-0.22
26.3	-16.42	-0.09
26.3167	-16.44	-0.05
26.3333	-16.53	-0.07
26.35	-16.55	-0.01
26.3667	-16.5	0.12
26.3833	-16.47	0.25
26.4	-16.44	0.29
26.4167	-16.4	0.26
26.4333	-16.41	0.27
26.45	-16.44	0.32
26.4667	-16.39	0.4
26.4833	-16.38	0.45
26.5	-16.39	0.47
26.5167	-16.36	0.51
26.5333	-16.32	0.52
26.55	-16.33	0.49
26.5667	-16.36	0.56
26.5833	-16.38	0.64
26.6	-16.4	0.67
26.6167	-16.39	0.63
26.6333	-16.39	0.58
26.65	-16.46	0.63
26.6667	-16.48	0.69
26.6833	-16.45	0.68
26.7	-16.45	0.7
26.7167	-16.4	0.76
26.7333	-16.42	0.75
26.75	-16.46	0.73
26.7667	-16.47	0.79
26.7833	-16.57	0.81
26.8	-16.63	0.79
26.8167	-16.57	0.83
26.8333	-16.51	0.89
26.85	-16.49	0.99
26.8667	-16.52	1.07
26.8833	-16.53	1.1
26.9	-16.57	1.16
26.9167	-16.61	1.22
26.9333	-16.59	1.26
26.95	-16.56	1.28
26.9667	-16.52	1.35
26.9833	-16.52	1.45
27	-16.54	1.64
27.0167	-16.56	1.86
27.0333	-16.57	1.96
27.05	-16.63	2.06
27.0667	-16.65	2.25
27.0833	-16.66	2.37
27.1	-16.67	2.49
27.1167	-16.68	2.79
27.1333	-16.69	3.1
27.15	-16.72	3.35
27.1667	-16.71	3.69
27.1833	-16.67	4.07
27.2	-16.68	4.43
27.2167	-16.67	4.78
27.2333	-16.63	5.28
27.25	-16.6	5.76
27.2667	-16.49	6.18
27.2833	-16.42	6.71
27.3	-16.47	7.27
27.3167	-16.52	7.8
27.3333	-16.49	8.29
27.35	-16.46	8.7
27.3667	-16.45	9.11
27.3833	-16.41	9.49
27.4	-16.34	9.86
27.4167	-16.24	10.15
27.4333	-16.23	10.32
27.45	-16.25	10.47
27.4667	-16.21	10.62
27.4833	-16.21	10.73
27.5	-16.21	10.75
27.5167	-16.16	10.7
27.5333	-16.12	10.55
27.55	-16.1	10.36
27.5667	-16	10.15
27.5833	-15.95	9.9
27.6	-15.98	9.7
27.6167	-15.93	9.53
27.6333	-15.92	9.26
27.65	-15.95	9.01
27.6667	-15.95	8.82
27.6833	-15.89	8.59
27.7	-15.82	8.28
27.7167	-15.82	8.03
27.7333	-15.81	7.87
27.75	-15.78	7.67
27.7667	-15.75	7.48
27.7833	-15.71	7.31
27.8	-15.69	7.07
27.8167	-15.76	6.72
27.8333	-15.86	6.48
27.85	-15.86	6.32
27.8667	-15.86	6.15
27.8833	-15.92	5.99
27.9	-15.93	5.83
27.9167	-15.94	5.65
27.9333	-15.98	5.38
27.95	-15.95	5.16
27.9667	-15.91	4.99
27.9833	-15.99	4.8
28	-16.02	4.59
28.0167	-15.97	4.34
28.0333	-15.96	4.07
28.05	-16	3.83
28.0667	-16.05	3.63
28.0833	-16.07	3.47
28.1	-16.04	3.31
28.1167	-16.03	3.17
28.1333	-16.1	3.04
28.15	-16.1	2.93
28.1667	-16.04	2.78
28.1833	-16.06	2.6
28.2	-16.11	2.45
28.2167	-16.03	2.33
28.2333	-16.07	2.27
28.25	-16.13	2.2
28.2667	-16.07	2
28.2833	-16.02	1.86
28.3	-16.04	1.83
28.3167	-16.06	1.68
28.3333	-16.04	1.49
28.35	-15.99	1.4
28.3667	-15.92	1.33
28.3833	-15.9	1.16
28.4	-15.97	0.98
28.4167	-15.99	0.97
28.4333	-15.99	0.95
28.45	-16.03	0.8
28.4667	-15.96	0.72
28.4833	-15.93	0.68
28.5	-16.04	0.59
28.5167	-16.07	0.53
28.5333	-16.04	0.45
28.55	-16.07	0.3
28.5667	-16.13	0.24
28.5833	-16.09	0.22
28.6	-15.99	0.17
28.6167	-15.97	0.07
28.6333	-15.98	0.05
28.65	-16.03	0.02
28.6667	-16.11	-0.1
28.6833	-16.19	-0.16
28.7	-16.22	-0.17
28.7167	-16.18	-0.17
28.7333	-16.15	-0.21
28.75	-16.15	-0.23
28.7667	-16.11	-0.17
28.7833	-16.12	-0.14
28.8	-16.11	-0.12
28.8167	-16.04	-0.1
28.8333	-16.01	-0.15
28.85	-16.04	-0.17
28.8667	-16.09	-0.14
28.8833	-16.19	-0.15
28.9	-16.22	-0.16
28.9167	-16.14	-0.12
28.9333	-16.05	-0.05
28.95	-16.08	-0.03
28.9667	-16.09	0.01
28.9833	-16.03	0.1
29	-16.02	0.05
29.0167	-16.03	-0.07
29.0333	-16.01	0
29.05	-16	0.02
29.0667	-16.01	-0.05
29.0833	-16.01	-0.1
29.1	-16	-0.11
29.1167	-15.98	-0.14
29.1333	-15.99	-0.18
29.15	-16.04	-0.17
29.1667	-16.05	-0.22
29.1833	-16.04	-0.3
29.2	-16.03	-0.35
29.2167	-16.05	-0.46
29.2333	-16.06	-0.66
29.25	-16.07	-0.82
29.2667	-16.12	-0.91
29.2833	-16.22	-0.96
29.3	-16.27	-1.04
29.3167	-16.21	-1.22
29.3333	-16.25	-1.41
29.35	-16.36	-1.64
29.3667	-16.4	-1.95
29.3833	-16.4	-2.26
29.4	-16.45	-2.52
29.4167	-16.55	-2.79
29.4333	-16.69	-3.07
29.45	-16.84	-3.38
29.4667	-16.98	-3.77
29.4833	-17.1	-4.09
29.5	-17.16	-4.39
29.5167	-17.3	-4.83
29.5333	-17.48	-5.32
29.55	-17.69	-5.75
29.5667	-17.84	-6.17
29.5833	-18	-6.61
29.6	-18.24	-7.12
29.6167	-18.49	-7.67
29.6333	-18.71	-8.22
29.65	-18.95	-8.63
29.6667	-19.14	-9.05
29.6833	-19.38	-9.62
29.7	-19.68	-10.24
29.7167	-19.9	-10.88
29.7333	-20.09	-11.41
29.75	-20.36	-11.9

## Sheet: Figure 2c
A2058:				A375:				WM1366:				IGROV1:				SKBR3:					RBL-SX38:
	CSPG4 IgE	FRalpha IgE			CSPG4 IgE	FRalpha IgE			CSPG4 IgE	FRalpha IgE			CSPG4 IgE	FRalpha IgE			CSPG4 IgE	FRalpha IgE	Her2 IgE			CSPG4 IgE	FRalpha IgE
10	100	5.5199		10	100	5.3657		10	100	10.4069		10	2.6631	100		10	1.63626	3.31113	100		10	100.24	109.853
5	100.271	5.12052		5	99.1696			5	96.7231	7.8502		5	2.23	105.898		5	1.30321	2.72227	83.5167		5	99.466	108.652
1	51.8899	2.65297		1	67.5184	4.02427		1	75.045	6.80591		1	1.87062	93.0335		1	1.09567	2.12858	21.059		1	47.0494	84.486
0.5	23.7056	2.26786		0.5		4.12009		0.5	42.3479	6.40979		0.5	1.56653	51.115		0.5	1.02326	1.93552	11.2366		0.5	28.3845	47.0494
0.1	8.80046	2.09671		0.1	17.8218	3.57713		0.1	20.4177	5.94166		0.1	1.40066	16.1445		0.1	1.07636	1.49146	3.98687		0.1	14.4459	18.7183
0.05	6.07617	1.91128		0.05	11.4979	3.48132		0.05	12.9636	5.76161		0.05	1.52046	8.4132		0.05	0.960517	1.31287	2.61608		0.05	12.0427	14.259
0.01	3.42319	2.01113		0.01	5.30182	3.73683		0.01	7.13	6.87793		0.01	1.56653	3.84261		0.01	1.07636	1.1198	1.49628		0.01	9.93324	9.23899
0.005	2.59592	1.96834		0.005	4.7908	3.70489		0.005	6.22974	5.18545		0.005	1.5481	2.89348		0.005	1.09084	0.999131	1.20185		0.005	8.99866	8.91856
0	2.63871	2.63871		0	3.99233	3.99233		0	6.98596	6.98596		0	1.7324	1.7324		0	1.47698	1.47698	1.47698		0	10.1469	10.1469

## Sheet: Figure 2e left
	Negative	Low	Intermediate	High
Benign nevus	50	16.67	33.33	0
Melanoma (all)	27.35	24.57	28.63	19.44
Cutaneous lesions	28.67	18.67	26.66	26
Lymph node metastasis	27.53	23.42	27.53	21.52
Distant metastasis	27.27	36.36	25.97	10.39

## Sheet: Figure 2e right
	Negative	Low	Intermediate	High
I	41.667	16.667	33.333	8.333
II	29.412	18.627	26.471	25.49
III	7.143	28.571	28.571	35.714
IV	16.667	33.333	50	0

## Sheet: Figure 2f
	Negative	Low	Intermediate	High
Skin	84.62	15.38	0	0
Bladder	100	0	0	0
Breast	100	0	0	0
Cerebellum	50	50	0	0
Cerebrum	32.53	56.63	10.84	0
Peripheral nerve	66.67	33.33	0	0
Digestive	56.67	30	13.33	0
Endocrine	30	55	15	0
Eye	25	50	25	0
Heart	16.67	83.33	0	0
Kidneys	77.78	22.22	0	0
Larynx	66.67	33.33	0	0
Liver	0	100	0	0
Lung	100	0	0	0
Lymphoid	90.91	9.09	0	0
Pancreas	33.33	66.67	0	0
Reproductive (F)	61.11	33.33	5.56	0
Reproductive (M)	33.33	66.67	0	0
Skeletal muscle	66.67	33.33	0	0

## Sheet: Figure 3a
A2058	IGROV1	A375	SKBR3	WM1366	WM1361	G361	SKMEL28	WM115	Melanocytes
96.0114	1.0303	100	0.336632	34.2344	7.06314	2.848	2.208	11.328	0.00112

## Sheet: Figure 3a inset
A375	9.05002	100
A2058	8.89631	96.0114
WM115	8.78189	11.328
G361	7.30599	2.848
SKMEL28	8.46107	2.208
IGROV1	0.205737	1.0303
SKBR3	0	0.336632

[truncated: 33 more sheets: Figure 3b, Figure 3c, Figure 3d, Figure 3e, Figure 3f, Figure 3g, Figure 4a, Figure 4b, Figure 4c, Figure 4e, Figure 4d, Figure 5c, Figure 5d, Figure 6a, Figure 6b, Figure 6c, Figure 7a, Figure 7b, Figure 7c, Figure 8a …]
